# Supplementary material for: The role of socio-economic material stocks for natural resource use in the United States of America from 1870 to 2100
Source: J Ind Ecol. 2021 Jul 1;25(6):1486–502. doi: 10.1111/jiec.13166 (PMC13070052; doi:10.1111/jiec.13166)
Supplement: Supplementary file 2 — Supporting Information S2: This supporting information S2 provides data for the figures in the main article as well as results from the sensitivity analysis for main results. (XLSX 596 KB) [file 44498_2021_2506008_MOESM2_ESM.xlsx]

## Sheet: CoverSheet
2021 Journal of Industrial Ecology – www.wileyonlinelibrary.com/journal/jie
SUPPORTING INFORMATION FOR:
Streeck, J., Q. Dammerer, D. Wiedenhofer, and F. Krausmann. 2021. The role of socio-economic material stocks for natural resource use in the United States of America from 1870 to 2100. Journal of Industrial Ecology.
This supporting information S2 provides data for the figures in the main article, as well as results from the sensitivity analysis for main results.
Overview:
Fig2_Inputs2Stocks	Inputs to stock 1870-2017, main results with mean and uncertainty
Fig2_MaterialStocks	Material stocks 1870-2017, main results with mean and uncertainty
Fig2a_StocksLTmin50%	Material stocks 1870-2017, lifetimes changed by +50%
Fig2b_StocksLTplu50%	Material stocks 1870-2017, lifetimes changed by -50%
Fig2_NAS	Net additions to stock, main results
Total EoL	Total end-of-life (EoL) outflows for 1870-2017, main results with mean and uncertainty
Fig3_EoLMgmt	Final waste, recycling & downcycling and export of end-of-life outflows 1962-2017, main results
Fig3a_EoLLTmin50%	Final waste, recycling & downcycling and export of end-of-life outflows 1962-2017, lifetimes changed by +50%
Fig3a_EoLLTplu50%	Final waste, recycling & downcycling and export of end-of-life outflows 1962-2017, lifetimes changed by -50%
Fig4_Sankey	Cumulative material flows & stocks 1870-2017
Fig5_DMC	Domestic material consumption (DMC) and share of stockbuilding materials 1870-2017
Fig6_StockScenario_Low	Prospective results for material stocks 1970-2100, low growth continuation scenario
Fig6_StockScenario_High	Prospective results for material stocks 1970-2100, high growth return scenario
Fig6_StockScenario_AddReduc	Prospective results for material stocks 1970-2100, additional reduction scenario
Fig6_InputsToStock	Prospective results for inputs to stock 1970-2100, all three prospective scenarios
Fig7_EoLScenario	Prospective results for end-of-life outflows and inputs to stocks 1970-2100, low growth continuation & high growth return scenarios
ProspectiveEoL	Prospective results for total end-of-life outflows, all three prospective scenarios

## Sheet: Fig2_Inputs2Stocks
Inputs to stocks (primary & secondary, before manufacturing & construction losses); unit: ktons
	Mean																	One standard deviation
Year	Concrete	Asphalt	Bricks	Secondary aggregates	Primary aggregates	Solidwood products	Paper	Plastics	Iron, steel	Aluminum	Copper	Other metals	Flat glass	Container glass	SUM			Concrete	Asphalt	Bricks	Secondary aggregates	Primary aggregates	Solidwood products	Paper	Plastics	Iron, steel	Aluminum	Copper	Other metals	Flat glass	Container glass	SUM
1870	2503.6	4.89212	5384.55	239.504	2609.44	23400	1043.13	0	1204.99	0	9.42472	64.748	65.9158	305.315	36835.5			102.24	1.34642	398.45	177.048	3168.37	4757.29	240.89	0	87.648	0	0.328076	11.0279	26.9528	131.146	5740.62
1871	2508.61	9.86128	5567.4	255.192	2834.78	24136.3	1067.94	0	1349.22	0	9.34745	71.1154	66.4276	314.425	38190.6			106.36	2.74583	411.162	194.217	3529.53	5056.22	245.628	0	98.2168	0	0.323931	12.5027	26.7904	129.698	6191.02
1872	2510.59	14.9002	5764.16	266.045	2866.07	25012.6	1082.66	0	1757.7	0	14.7716	70.5207	68.1666	322.423	39750.6			108.975	4.18679	437.637	185.174	3577.68	5208.74	250.022	0	127.134	0	0.513	12.2029	28.8923	129.51	6345.47
1873	2507.44	19.6591	5974.82	272.174	2923.94	26211.8	1122.38	0	1788.19	0	21.1716	83.2343	69.8757	333.02	41327.7			106.585	5.30847	443.951	186.335	3516.93	5505.02	265.272	0	123.933	0	0.719668	14.2618	28.4812	133.357	6559.1
1874	2504.68	24.7476	6132.48	295.493	3000.54	27440.3	1129.25	0	1668.9	0	18.1794	81.373	71.1567	340.865	42708			104.077	6.90571	481.315	212.153	3624.85	5712.07	271.053	0	117.756	0	0.641893	14.3944	29.973	144.631	6794.43
1875	2508.92	29.6492	6328.53	310.493	3187.68	28459.1	1196.7	0	1713.93	0	15.304	84.2848	72.213	343.937	44250.7			105.916	8.50388	499.51	212.32	3752.64	5760.57	273.605	0	125.306	0	0.535316	14.805	29.8753	145.796	6905.45
1876	2512.12	34.7904	6516.82	326.507	3335.56	28896.8	1210.48	0	1745.78	0	13.4442	79.771	74.6672	350.192	45096.9			105.433	9.5225	481.842	227.536	4037.84	5939.79	281	0	126.642	0	0.452612	13.5022	29.962	142.632	7210.88
1877	2509.76	39.0153	6741.16	336.078	3235.93	29776.1	1216.08	0	1732.31	0	15.4339	95.2445	76.67	368.637	46142.4			104.517	11.3855	490.443	227.231	3847.36	6081.79	276.689	0	129.216	0	0.546141	17.2435	31.8762	152.136	7225.74
1878	2505.84	44.7399	6898.78	349.923	3227.81	31150.7	1252.16	0	1923.62	0	16.3242	103.501	77.7409	372.753	47923.9			104.482	12.2469	494.959	237.7	3670.02	6417.54	293.275	0	137.987	0	0.541641	18.3694	32.7989	142.994	7422.49
1879	2497.36	49.0887	7080.76	363.487	3806.91	31564.8	1274.74	0	2489.66	0	15.1326	104.627	81.0938	379.207	49706.9			104.98	13.5202	542.935	240.669	4474.95	6830.29	293.709	0	174.49	0	0.527461	19.6578	32.8064	162.272	8196.74
1880	2351.07	53.9551	7857.32	381.377	3733.59	33348.9	1315.1	0	2999.83	0	27.9662	120.421	81.5094	380.229	52651.3			93.5961	14.5818	588.07	269.789	4465.87	6819.77	300.804	0	209.831	0	0.937833	20.7432	32.9325	157.376	8187.9
1881	2833.61	59.3473	8654.11	397.143	4106.72	35168.1	1345.45	0	3617.19	0	29.6302	138.114	83.2653	394.294	56827			119.854	16.3541	643.55	275.383	4746.7	7150.5	310.845	0	258.031	0	0.9678	24.9506	34.9846	168.669	8623.17
1882	3692.58	63.7544	9443.54	421.945	4364.68	36850	1373.03	0	3606.34	0	39.6533	162.811	85.0262	403.35	60506.7			155.132	17.7267	693.741	269.619	5221.24	7747.69	311.39	0	257.999	0	1.37631	27.7037	34.5884	173.304	9384.13
1883	4751.91	69.1737	10156.8	423.613	4544.7	38316.8	1407.37	0	3310.49	0	38.2904	173.359	87.3722	411.131	63691.1			193.025	19.1811	787.848	279.017	5373.26	8153.32	333.374	0	239.039	0	1.33688	30.2227	36.0932	164.154	9812.35
1884	4546.51	74.7571	10990	452.361	4859.6	40118.9	1435.35	0	2788.12	0	35.6911	166.643	90.3088	417.832	65976			184.322	20.5933	800.61	291.181	6063.63	8467.88	351.551	0	198.581	0	1.20361	30.0054	38.5271	169.704	10460.7
1885	4707.05	79.2715	11780.9	480.639	5355.44	41270.8	1464.06	0	2702.54	0	42.1951	165.584	89.9209	434.154	68572.6			192.478	21.8236	903.94	305.596	6440.99	8758.9	347.991	0	191.935	0	1.4438	29.1293	38.6528	183.125	10924.6
1886	5104.2	83.7809	12483.8	477.308	5821.43	42300.6	1507.33	0	4394.64	0.00136088	53.9285	181.992	94.7186	435.151	72938.9			214.092	23.328	920.378	317.509	7090.47	8670.18	355.92	0	315.336	9.73205e-05	1.95492	32.5137	39.1528	181.128	11256.2
1887	7884.4	89.2074	13317.2	504.309	6028.66	44708.6	1515.84	0	5311.82	0.00816264	64.9092	209.672	96.1613	456.723	80187.5			333.344	24.8622	998.981	346.487	7038.88	9251.87	354.194	0	386.67	0.000589417	2.19146	35.6943	39.2786	193.377	11691.4
1888	7395.65	93.5211	14037.6	523.513	6143.41	45226.8	1559.39	0	4684.75	0.00860568	69.5693	208.403	97.3373	462.777	80502.7			298.326	25.4607	1022.91	338.758	7382.89	9631.44	377.346	0	332.462	0.000601656	2.29826	37.0169	39.9236	188.551	12198.9
1889	7756.28	98.8794	14869.6	529.009	6758.79	47708.2	1592.76	0	5303.38	0.0213234	70.371	229.698	98.9106	475.473	85491.4			317	27.1016	1121.3	330.05	7700.81	9932.87	355.675	0	370.048	0.00145248	2.51367	40.806	40.0408	202.977	12638.8
1890	8834.6	104.765	14298.6	580.066	6422.11	48702.5	1641	0	6088.79	0.0276772	100.932	233.599	101.583	471.698	87580.2			390.359	28.1454	1117.68	391.249	7360.54	4434.21	305.223	0	464.611	0.00190781	3.42535	40.8648	42.6947	202.824	8703.39
1891	9324.26	106.417	13889.6	592.209	6422.29	50240	1663.21	0	5486.9	0.0680973	79.4799	278.324	104.767	494.053	88681.5			399.175	29.782	1032.73	365.451	7027.69	4757.93	288.013	0	408.582	0.00479532	2.74235	47.3731	45.2562	204.997	8583.87
1892	9945.98	112.616	13337.8	614.909	5775.73	51600.1	1695.39	0	6281.88	0.117517	115.22	303.22	107.228	504.874	90395.1			418.939	31.5969	1017.45	398.896	6455.04	4683.78	301.143	0	460.607	0.00833139	3.94256	52.0056	44.8592	214.619	8082.69
1893	9108.18	118.824	12805.3	644.115	5852.43	52953.8	1744.17	0	5059.87	0.0979354	67.0025	310.602	105.455	509.659	89279.5			393.893	32.2989	935.938	401.856	6473.26	5119.01	310.946	0	368.014	0.00670185	2.20611	56.8901	46.8249	211.27	8341.66
1894	9510.09	123.859	12344.1	669.271	5651.28	54475.9	1750.93	0	4709.79	0.223813	86.2755	302.794	109.894	510.237	90244.6			404.652	34.0811	951.547	411.025	6222.35	5348.3	319.216	0	321.112	0.0163603	2.91296	53.8495	45.2083	227.901	8295.97
1895	9920.64	128.217	11815.5	681.646	5112.44	56024.7	1804.42	0	6283.92	0.22736	115.598	388.628	114.638	540.044	92930.6			420.123	35.4029	899.958	418.318	5633.37	4080.86	316.259	0	438.874	0.0163419	3.86397	69.3573	47.8408	225.395	7064.1
1896	10794.1	131.371	11089.1	716.11	5089.56	57462	1818.71	0	5596.78	0.453511	84.684	346.689	115.696	551.272	93796.5			442.572	36.2864	836.98	432.613	5446.89	4196.38	309.692	0	410.853	0.0305167	2.97271	57.2388	46.1736	211.855	6976.97
1897	12540.3	138.412	10478.9	744.585	5087.86	58768.7	1865.25	0	7077.1	1.07477	101.127	423.704	115.85	552.055	97894.9			515.376	38.0853	784.66	462.84	4905.3	4390.31	322.526	0	516.254	0.0754869	3.33609	75.6883	47.9495	220.63	6697.84
1898	14001.4	143.272	11507.8	757.861	5509	60180.8	1872.49	0	8675.85	1.35994	115.302	442.623	120.384	557.09	103885			585.858	39.9199	867.581	472.19	5616.29	4574.43	309.669	0	648.772	0.0938504	4.09375	75.3451	48.2852	228.712	7373.31
1899	17963.4	148.126	15034.4	798.328	7314.9	60521.4	1949.91	0	10507.5	1.48579	179.899	477.064	119.154	573.923	115590			750.859	40.9788	1092.69	480.706	7387.97	4522.61	328.339	0	736.766	0.101817	6.15496	83.5617	50.3581	236.565	8817.19
1900	20380.1	152.944	15475.4	814.56	7317.14	58567.6	1966.96	0	15994.4	2.30177	164.806	614.986	124.461	584.271	122160			868.784	6.1287	649.782	492.578	7142.92	2139.75	74.8601	0	1209.77	0.0761667	5.5821	97.3168	33.8495	166.351	7650.29
1901	21849.2	221.273	19043.6	845.272	8158.68	61109.4	2181.51	0	20177.5	2.60135	194.092	591.906	136.552	648.396	135160			927.639	8.63527	824.119	500.411	8249.04	2166.08	85.1871	0	1436.88	0.0860089	6.42724	98.9699	37.6619	175.093	8754.57
1902	29375.1	320.861	20681.5	895.704	10449.2	64025.7	2388.29	0	22916.4	2.6195	263.665	632.231	150.716	712.29	152814			1193.8	13.2102	889.373	540.789	10044.9	2255.14	94.4567	0	1680.68	0.086952	9.24565	104.634	40.3174	193.453	10553.6
1903	34751.8	712.786	18099.1	927.55	9713.02	67035.8	2612.33	0	22192.7	3.00713	241.063	668.871	162.687	762.248	157883			1469.8	29.4404	752.365	557.325	8359.46	2403.49	106.667	0	1640.67	0.100388	8.10806	110.312	44.2242	208.078	9025.29
1904	35378.9	685.51	21215	962.27	10654.1	68950.5	2815.25	0	19789.6	3.6776	248.769	638.652	174.507	825.802	162343			1467.61	27.3159	886.209	571.393	9445.03	2478.41	117.253	0	1373.06	0.121853	8.57548	105.259	48.9675	223.166	10029
1905	44793	807.954	24299.1	1020.05	12321	69769.6	3002.66	0	27453.7	4.89968	265.952	748.746	185.065	885.313	185557			1959.26	34.3076	1070.29	574.546	10767.4	2559.28	124.011	0	1947.24	0.153273	8.73046	123.669	54.5053	235.232	11475.3
1906	59303.7	1005.17	24951.2	1030.14	13745.1	74879.6	3186.95	0	31135.1	6.39702	322.68	878.685	191.636	916.323	211553			2571.57	39.1211	1039.51	593.857	10771.7	2638.99	138.593	0	2197.38	0.217955	10.4859	139.563	53.5409	251.082	11660.8
1907	60414.1	2124.31	24181.8	1086.61	15090.9	79750.9	3370.54	0	31223.7	7.40609	321.958	900.189	202.302	964.928	219640			2446.76	85.8047	1026.28	632.036	10082.8	2986.4	143.764	0	2131.04	0.244421	10.6864	150.957	56.376	262.844	11076.4
1908	60169.4	1853.42	20475.4	1098.61	14081.8	72874.3	3560.73	0	18769.2	4.85036	295.991	787.278	211.045	983.346	195165			2508.89	77.1486	899.098	629.253	9117.36	2688.22	160.572	0	1268.27	0.15639	9.89678	130.627	57.4136	276.984	9979.43
1909	75210.8	2003.6	24566.5	1175.75	16854.8	77172.5	3743.45	0	29700.7	13.1955	459.58	873.881	222.326	1035.62	233033			3129.13	79.7584	1017.18	692.096	10650.8	2760.89	167.461	0	1982.43	0.435232	15.525	151.613	61.0426	276.348	11680.5
1910	86135.5	2479.66	23263.8	1201.04	17672.5	77506.1	3933.7	0	31933.4	16.0491	510.367	994.18	266.035	1232.25	247145			3492.2	101.305	1050.25	710.064	10202.5	2703.54	174.144	0	2161.94	0.52309	17.5427	165.588	72.6519	344.731	11404.8
1911	87201.5	4266.74	19820.8	1276.34	20377.6	75042.7	4110.64	0	27814.3	19.314	499.799	980.451	295.647	1376.38	243082			3695.61	163.295	868.337	724.187	9052.3	2759.59	193.667	0	1793.53	0.644466	17.7582	156.339	78.4332	367.548	10389.5
1912	93372.8	6395.59	22227.4	1317.6	25210.9	76982.2	4303.92	0	35909.8	29.2178	586.266	1034.98	320.647	1497.34	269189			4102.9	262.811	977.502	755.392	10673.2	2781.43	194.284	0	2388.87	0.992723	21.7536	165.557	85.1999	407.793	12084.2
1913	99113.7	8492.34	21793.7	1379.7	29353	75452.9	4492.95	0	35853.6	31.945	588.57	1175.48	304.995	1457.77	279491			4238.57	341.899	995.722	807.29	10540.9	2752.09	198.996	0	2484.1	1.0666	20.8851	189.188	82.9201	412.44	12034.7
1914	97517.5	10397.6	19873.4	1419.59	32057.1	70869.2	4673.95	0	25378.2	33.6366	439.43	1118.07	319.764	1518.98	265616			4128.89	415.207	889.321	799.213	10763.3	2477.6	213.438	0	1649.61	1.11221	16.0581	180.645	91.0151	412.308	11984
1915	97778.7	16216	18226.1	1489.54	42384.4	66105.8	4874.48	0	32382.7	44.9708	675.87	1172.06	403.671	1888.35	283643			4035.75	671.103	839.476	843.012	11423.7	2445.43	217.947	0	2195.16	1.46103	25.0261	191.745	112.154	506.868	12641.5
1916	106091	19317.3	20448	1587.25	48495.1	69855.4	5070.84	0	41061.7	55.2489	846.846	1555.64	416.948	1973.8	316775			4411.67	777.73	866.009	888.948	12941.4	2550.5	231.94	0	2724.37	1.83483	32.6957	273.136	113.014	535.057	14263.4
1917	101475	20701.5	16913.4	1642.2	49434.7	65150.2	5268.35	0	41133.2	54.4363	819.042	1808.71	466.981	2189.9	307058			4258.46	832.249	771.038	925.694	12625.8	2375.65	247.547	0	2770.01	1.76069	32.7358	308.392	128.487	606.415	13912.2
1918	79380	18507.3	9660.99	1735.16	41829.4	61298.6	5398.32	0	39550.1	46.4475	904.922	1852.81	447.733	2066.57	262678			3322.82	745.846	551.778	977.226	10287	2123.77	232.17	0	2640.28	1.58154	33.4152	313.864	118.91	591.408	11431.5
1919	96018.1	19877.6	13226.4	1821.2	46388.7	64152.2	5403.68	0	31344.9	62.3421	571.476	1359.84	326.581	1532.98	282086			4003.28	781.298	680.324	1032.68	11822.3	2357.29	237.659	0	2060.67	2.0901	24.1561	227.783	89.4789	411.596	12962.3
1920	107455	26810.7	13511.6	1868.13	58526.6	64362	6516.63	0	39979.7	76.2378	641.493	1646.8	289.188	1352.52	323037			4513.37	1086.36	733.633	1051.86	14209.5	2351.39	290.359	0	2685.19	2.55154	27.0661	280.54	80.3982	373.564	15432.3
1921	107426	23618.3	12869.7	1957.55	53695.5	55254.5	4840.51	0	17989.4	38.5655	396.552	995.736	251.033	1214.7	280548			4529.91	989.121	713.292	1081.75	12813.8	1952.53	215.553	0	1285.07	1.28205	19.2672	175.54	71.5732	334.99	13893.5
1922	133178	31627.8	17272.7	2050.64	70406.2	61001.7	6237.43	0	33725.4	51.177	616.238	1477.94	339.341	1625.48	359610			5541.13	1277.53	841.658	1113.23	17210.3	2163.04	281.094	0	2244.16	1.72688	29.252	234.648	94.1566	428.053	18453.2
1923	156016	36535.1	21463	2192.04	81934.7	67173.5	7129.9	0	43889.2	75.0899	852.755	1681.01	424.095	2046.94	421414			6551.22	1461.1	987.587	1151.5	19399.5	2363.42	328.189	0	3006.65	2.46868	40.6365	289.815	115.196	541.235	20948.1
1924	168296	47348.9	21435.7	2355.86	101739	65371.3	7187.59	0	36210.5	79.7338	888.404	1855.86	435.199	2074.64	455279			7136.43	1922.3	971.436	1254.8	24558.8	2346.81	312.203	0	2354.65	2.65478	40.8978	313.233	118.308	551.833	25919.9
1925	183420	48976.8	23620	2378.18	106029	64118.6	8158.84	0	43182.7	77.0099	925.388	2042.19	461.038	2153.21	485543			7742.24	1977.32	1079.17	1259.33	26071.5	2252.44	382.613	0	2831.28	2.67634	43.9132	346.621	126.48	590.69	27569
1926	188327	47807.5	23002.6	2540.16	105179	63216	8882.91	0	45301.6	93.8218	1034.99	2273.13	478.244	2290.69	490428			8003	1988.56	1101.21	1332.79	25520	2265.21	401.385	0	2941.98	3.11714	49.1108	375.941	133.231	604.521	27142.9
1927	198650	52978.9	22411.1	2611.05	113989	59914.8	9072.47	0	41283	94.6401	986.346	2081.51	500.577	2327.39	506901			8123.61	2194.31	1047.35	1305.34	27760.1	2207.2	407.634	0	2824	3.18428	47.8926	366.463	138.706	634.601	29288.3
1928	203302	62680.4	21232.4	2773.25	130070	58318.6	9430.72	0	46749.8	105.203	1095.4	2137.98	552.727	2598.65	541047			8383.78	2588.31	994.269	1431.26	32828.5	2153.62	419.219	0	3134.65	3.49478	53.5961	363.338	145.334	715.263	34249.7
1929	195340	60005.6	18519.1	2926.73	124292	60839.2	10084.8	0	50640.3	117.439	1206.38	2328.3	601.087	2915.47	529816			8277.79	2471.12	944.926	1526.94	31152.1	2178.12	440.858	0	3359.55	3.95155	59.889	393.139	169.505	796.631	32639.8
1930	182096	59545.7	14265.7	3072.37	123681	48593.7	9213.58	0	36504.9	107.502	918.906	1829.5	564.688	2601.24	482995			7672.12	2417.21	812.194	1592.8	29733.4	1832.17	408.724	0	2492.44	3.63049	47.96	316.537	151.17	718.32	31021.8
1931	144974	61367.2	12877.4	3306.41	122203	35426.1	8489.3	0	23628.7	85.5737	670.681	1306.7	497.399	2369.05	417201			6110.46	2422.52	756.519	1664.4	30321.1	1321.35	381.686	0	1809.5	2.87113	36.9341	210.934	135.164	670.638	31170.5
1932	92531.6	56118.4	8117.45	3514.12	107996	26654.1	7265.16	0	12651.4	48.6966	411.593	803.264	533.175	2501.74	319147			3969.88	2164.01	671.486	1709.64	27521	973.507	328.287	0	1524.7	1.60372	25.27	141.367	148.713	690.528	28020
1933	72994.1	52784.2	4398.5	3723.35	102187	30492.5	8347.46	0	20190.1	42.9685	550.405	1088.28	553.861	2634.56	299987			3102.12	2180.38	621.25	1874.74	26895.9	1090.79	367.766	0	1688.44	1.40031	34.4613	181.468	151.514	703.47	27320.3
1934	86135.2	56968.8	4371.35	3851.28	110800	32797.4	8326.18	0	22258.6	38.2577	406.687	1180.6	712.246	3334.13	331180			3658.09	2368.68	601.254	1884.34	27888.4	1193.23	379.337	0	1847.07	1.28181	41.2577	201.404	191.846	959.122	28401.5
1935	86286.9	60661.7	6363.32	4164.39	116106	37531	9508.55	0	28703.2	61.9022	748.311	1500.48	877.994	4062.96	356577			3576.64	2349.23	614.818	1997.7	30656.7	1350.4	426.878	0	2099.93	2.14886	50.4198	245.401	250.772	1124.4	31149.9
1936	131455	78341.9	9501.09	4445.32	150376	43475.3	10898.9	0	40595.7	112.764	997.918	2032.05	953.732	4541.86	477728			5528.61	3093.36	687.221	2114.54	37375.2	1610.1	491.576	0	2947.12	3.76707	53.0719	340.051	258.529	1246.27	38147.7
1937	133014	83927.5	10296.1	4743.51	162327	45777.5	11607.4	0	44976.4	150.672	1003.44	2283.58	1044.99	4923.48	506075			5590.31	3501.47	694.518	2256.78	42189.7	1655.64	538.998	0	3104.03	5.05915	54.9254	399.998	293.603	1315.44	42938.4
1938	123643	89658.5	9481.35	4960.34	170228	39813.3	10310.3	0	27463.5	132.494	641.817	1467.61	853.222	4043.04	482697			5320.86	3573.29	690.079	2403.32	41846.2	1393.18	458.22	0	1908.53	4.48136	37.0886	242.267	235.393	1155.18	42493.3
1939	141842	98104.1	11599.5	5312.93	186423	44608.8	12304.5	0	44243.7	162.893	951.365	1922.17	1018.95	4837.01	553331			5869.37	3784.58	713.369	2556.34	47413.9	1606.27	553.435	0	3030.33	6.47544	44.773	334.758	281.339	1320.89	48144.6
1940	148596	100843	10237.6	5648.67	193748	46945.3	13123.6	0	50745.2	220.305	1249.46	2706.29	1069.46	4992.37	580125			6316.53	3937.57	666.306	2671.32	50449.5	1694.78	595.254	0	3438.38	8.23377	53.5979	460.332	278.482	1324.66	51237
1941	189068	124528	8761.55	5934.33	306538	54129.8	16091.2	0	68834.7	325.319	1964.22	3498.04	1259.35	5883.45	786815			8225.15	4957.13	624.767	2768.53	78986.4	2039.61	708.854	0	4672	11.0086	76.9503	602.878	341.963	1620.49	79804.4
1942	210686	124073	6804.46	6400.48	260630	54080	15509.7	0	67596.5	576.561	1757.12	3441.95	1326.54	6247.57	759130			8797.22	5047.94	570.53	3052.49	67544.3	1952.27	710.115	0	4659.21	18.6827	72.9792	540.494	374.758	1722.99	68587.1
1943	143148	109156	4974.76	6832.77	234068	51116.2	15491.6	0	67550.7	880.555	1751.86	3368.8	1521.16	7083.23	646944			6362.07	4467.01	527.907	3177.55	57682.8	1832.36	697.951	0	4830.65	29.7122	71.1044	584.524	422.017	2078.65	58567.4
1944	102426	111470	4715.88	7209.93	241049	49815.6	15586.7	0	67558.1	646.858	1734.19	3389.15	1588.19	7483.14	614673			4078.09	4686.16	497.09	3497.91	62415.9	1745.72	695.213	0	4883.47	21.0111	73.9303	562.963	423.064	2045.98	63078.4
1945	112998	114561	5788.52	7596.72	227021	44024.9	15798.5	0	63306.9	771.459	1649.57	3125.93	1520.59	7200.2	605364			4663.57	4443.16	507.04	3485.29	59343.9	1559.88	695.654	0	4504.58	24.1477	77.8152	513.524	418.056	2042.55	60028.5
1946	186977	138274	10820.7	7988.6	285888	51000.4	17487.1	0	54292.6	478.628	1712.13	2781.54	1493.91	7074.91	766269			7694.9	5729.35	624.157	3684.72	71824.7	1796.9	801.004	0	3793.26	17.4202	68.4375	469.885	410.975	2000.32	72714.8
1947	206080	157523	11353.3	8448.39	320220	52642.8	19211.6	0	68609.3	638.204	1610.9	3046.22	1607.09	7634.24	858626			8764.2	6805.27	622.851	3978.16	82928.1	1922.27	867.839	0	4945.92	26.6802	74.1191	505.696	451.869	2116.89	83965.8
1948	226211	162557	12834.4	8938.71	335024	52851.8	19876.3	0	76693.8	753.257	1609.65	3234.06	1575.28	7462.99	909622			9284.38	6717.08	657.437	3972.33	84633	1931.7	875.643	0	5035.71	24.5248	76.8586	525.992	433.548	2094.83	85702.9
1949	229085	160909	12178.1	9500.79	336453	45675.9	18215	0	67000.3	668.053	1329.48	3009.14	1377.61	6494.28	891895			9530.49	6623.43	606.753	4418.42	83386.8	1645.81	812.782	0	4357.77	21.7339	60.6799	508.481	399.297	1730.49	84461.4
1950	257790	183798	13865.5	10163.6	386666	52997.8	22104.8	365.346	85002.2	869.637	1342.46	3837.58	1451.75	6803	1.02706e+06			10691.4	7385.79	654.697	4387.51	97206.9	1849.17	1020.1	82.4029	6005.6	29.3661	68.0143	647.687	399.461	1887.56	98399.2
1951	269812	202557	14429.2	10646.7	437891	52064.6	23598	367.257	93839	878.654	1549.19	3628.78	1777.36	8587.49	1.12163e+06			11479.4	8210.14	655.411	4623.07	109139	1901.66	1061.07	81.839	6485.68	29.0639	71.6291	606.947	497.953	2340.93	110387
1952	281135	218797	13051.5	11065.4	447546	51745.2	22175.4	362.383	77335.8	1018.94	1618.91	3783.8	1600.69	7443.97	1.13868e+06			11638.2	8806.59	591.527	4835.79	115516	1936.15	937.032	78.4774	5517	35.1264	67.0667	671.956	427.457	2106.88	116708
1953	292154	221681	13011.1	11736.6	460911	52225.6	24070.4	542.032	93541.7	1365.4	1557.95	4372.88	1756.43	8285.97	1.18721e+06			12553.1	8851.28	578.135	5068.77	114866	1866	1071.2	118.503	6361.44	45.0928	68.5564	737.01	471.985	2272.34	116220
1954	310213	234358	15087.8	12131.8	490213	51714	23951.8	546.572	72142.3	1020.15	1324.19	3084.84	1715.69	8058.49	1.22556e+06			12778.5	9402.49	681.883	5390.18	128313	1917.79	1105.01	119.578	5031.61	33.3671	62.4064	514.213	463.491	2236.63	129542
1955	354003	259532	17310.8	12679.9	536387	54514.7	27461	717.027	96745.6	1486.49	1648.84	4391.48	1854.29	8664.3	1.3774e+06			14368	10451.8	760.286	5535.95	141488	1901.04	1208.62	155.838	6754.61	47.9515	78.5904	694.78	518.04	2404.34	142909
1956	369725	278053	17588.9	13430.9	590423	54804.4	28494.2	893.179	95031	1755.89	1590.52	3745.18	1833.28	8511.02	1.46588e+06			15103.5	11283.8	747.759	5830.31	147197	2002.02	1319.16	191.261	6577.33	55.7197	71.4125	612.866	520.607	2390.68	148702
1957	345402	270519	14760.2	13868.2	573486	50624	27775.2	907.2	90095.9	1478.26	1458.34	4148.11	1762.09	8201.92	1.40449e+06			14459.8	11026.7	635.194	5934.72	143004	1878.92	1247.31	188.817	6277.86	49.2251	69.6487	708.979	482.996	2241.86	144454
1958	365121	287091	14063.5	14744.9	552579	51761.4	27931.8	1076.22	69321.6	1272.3	1305.63	3249.25	1625.29	7930.37	1.39907e+06			15493	11327.3	590.048	6213.12	144710	1855.59	1218.06	238.976	4868.11	39.7937	61.0329	572.821	449.413	2120.22	146226
1959	402244	304649	15841.7	15420.2	642411	57720.7	30569	1235.45	83056.2	1961.25	1545.83	3446.2	1878.83	8787.52	1.57077e+06			16594.5	12512.3	672.38	6591.22	170172	2056.07	1361.86	266.036	5635.33	64.2271	72.4079	579.336	523.726	2492.93	171695
1960	371958	311050	14875.7	15816.4	623117	49845.9	30598.5	1439.84	83504	1664.51	1449.56	3157.62	1774.61	8577.76	1.51883e+06			15245.2	13088.7	608.233	6982.8	162213	1801.56	1335.61	313.529	5618.81	54.7852	65.9963	545.301	493.99	2287.93	163732
1961	379509	318021	14484.1	16580.4	710267	48886.7	31705.2	1625.53	79180.6	1790.63	1508.95	3312.06	1807.14	8439.16	1.61712e+06			15638.3	13079.1	605.756	7049.59	184898	1829.49	1418.72	350.173	5518.08	58.4737	65.5789	591.268	508.205	2290.88	186266
1962	401451	340116	15116.1	17251.8	724918	50907.9	33326.4	1986.96	83335.6	1999.04	1844.03	3644.33	2121.1	8781.14	1.6868e+06			17251.1	13434	623.712	7310.73	183885	1796.7	1506.95	435.79	5589.24	127.928	115.029	633.396	592.665	2479.45	185444
1963	407009	348263	16354.6	17997.4	726935	54752.6	34697.1	2317.87	89704.3	2272.14	1911.83	3871.32	2124.4	9210.87	1.71742e+06			16038.2	13996.5	661.231	7556.44	178372	1968.1	1524.33	485.562	6055.29	145.307	121.666	635.769	564.62	2417.52	179936
1964	429473	355938	17218.5	18763.6	769044	57749.8	37119.1	2654.54	101402	2475.01	2161.07	4266.11	2189.45	9743.45	1.8102e+06			17657.7	14453	753.714	8034.49	197296	2045.07	1685.71	582.097	6713.15	159.075	134.622	724.794	616.56	2634.37	198926
1965	445050	375023	17393.6	19525.8	737697	63605.9	41266.5	3003.82	114184	2706.91	2317.74	4811.69	2205.03	10007.8	1.8388e+06			18630	15301.5	748.962	8550.63	183291	2356.15	1763	658.277	7409.6	172.652	142.279	786.75	633.86	2675.85	185264
1966	442077	396023	17106.5	20239.1	837987	64052.2	44763.5	3468.76	113128	3329.65	2661.63	4906.4	2475.7	10548.1	1.96277e+06			18195	16173.6	708.349	8522.01	216288	2329.4	1869.49	768.266	7874.08	212.28	169.88	839.389	702.048	2883.6	218008
1967	431904	387475	15837.9	20708.8	787958	61972.3	44149.9	4033.24	106728	3108.64	2085.64	4462.06	2476.67	10274.7	1.88317e+06			17404.8	15255.8	679.595	8834.8	208087	2209.26	1831.55	875.959	6839.75	197.309	127.189	747.436	655.143	2893.37	209713
1968	458294	416203	16719.3	21725.5	818436	64929.4	46775.5	4674.21	120922	3352.95	2159.97	4608.22	2825.99	10282.5	1.99191e+06			19823.2	16580.7	690.576	9032.76	208791	2268.26	1936.27	1010.22	8048.97	214.21	130.848	798.499	793.456	2853.06	210779
1969	487661	426499	16424.5	22821.4	773840	65549.7	49312.3	5524.94	108463	3739.2	2293.04	4976.05	2380.28	10961.4	1.98045e+06			20567.3	16994.3	675.264	9778.4	196011	2285.5	2032.94	1235.62	6931.45	242.75	137.35	837.61	664.022	3007.71	198236
1970	457541	457104	13971.2	23362.2	886155	64661.3	48175.6	6065.47	103721	3437.06	2067.99	4809.48	2399.83	11074	2.08455e+06			19547.3	18459.1	585.813	10003.4	234225	2359.69	2037.65	1289.24	6796.27	216.694	126.754	811.764	665.763	2959.46	236119
1971	493700	473127	14176.7	25643.1	960341	70387.6	48921.6	6519.14	105832	3820.69	2106.69	4475.88	2424.94	11012.7	2.22249e+06			21253.8	18768.3	688.681	11268.2	246406	2565.49	2111.12	1397.35	7032.8	250.647	127.769	738.082	653.507	2969.12	248435
1972	511675	483991	14398.4	28322	976463	73985.7	52873.5	7570.89	111865	4559.26	2440.86	5030.32	2651.65	11504.7	2.28733e+06			21449.4	18551.6	659.346	12437.2	249671	2526.93	2362.2	1646.04	7739.83	301.623	150.241	842.967	762.459	3186.28	251756
1973	548299	543987	14632.1	30267.9	1.10217e+06	74133	55874.6	8614.2	128008	5387.06	2481.35	5687.52	2575.91	11665.2	2.53378e+06			22910.9	22394.5	679.146	13395.3	281210	2744.37	2402.82	1953.1	8591.06	340.436	158.84	911.829	715.534	3247.77	283528
1974	497476	504615	14886.6	33199.5	924002	64543.2	55191.7	8830.38	124011	4907.57	2348.04	5511.72	2106.02	11619.7	2.25325e+06			21604.9	21149.2	716.15	15225.4	234432	2273.86	2391.33	1980.76	8214.99	308.383	149.632	932.964	607.327	3199.59	237063
1975	425977	443138	15085.8	36677.6	804722	59144.8	46818.5	7697.26	89309.1	3452.39	1617.31	4080.87	1995.45	10934.8	1.95065e+06			17934.8	17060.8	630.282	16601.5	204844	2059.44	2059.56	1674.62	6159.32	209.604	96.3954	692.267	569.758	2878.32	207143
1976	449052	440380	17136.8	39252.7	878800	67245.2	53709.1	9099.6	106224	4563.91	2025.55	4869.39	1953.16	11443.8	2.08576e+06			18574	17179.2	697.943	17783.8	229218	2312.76	2419.73	1981.9	7107.45	275.996	129.369	778.809	536.576	2931.45	231459
1977	491868	464280	18792.8	42460.8	869662	73803.8	55651	9910.73	108154	5004.1	2165.1	4929.95	2112.66	12046.4	2.16084e+06			20290.9	18771	754.259	19693.9	224823	2720.89	2440.15	2151.72	7256.7	313.799	132.652	811.939	560.99	3309.87	227553
1978	533346	510879	20791.6	45902	890268	77183	58334.6	10650.8	121197	5729.98	2607.5	4937.61	1904.39	10204.5	2.29394e+06			22705.6	20444.1	872.362	22292.8	231671	2757.49	2563.37	2334.27	8291.35	358.688	161.264	839.786	539.172	2667.6	234946
1979	528187	512990	18971	49609.5	870485	75358.9	60469.2	11904.8	89649.4	5724.49	2637.51	4614.81	1552.33	12164	2.24432e+06			22478.9	20013.7	796.171	23381.2	221511	2750.8	2882.64	2614.68	6677.99	367.851	160.735	758.925	409.352	3099.17	224940
1980	472557	433036	15588.4	54047.2	714488	65429.2	58758.6	11701.2	97639.6	5323.11	2183.9	4034.71	1543.44	12116.2	1.94845e+06			19897.2	16985.3	636.047	24419.9	187165	2443.53	2770.64	2609.73	6526.98	326.015	139.647	667.255	400.288	3081.89	190749
1981	449825	375275	13511.3	57937.8	753017	61057.2	60338.5	12166	106904	4791.94	2487.68	4007.97	1459.02	11656	1.91444e+06			18413.9	14726.6	540.128	26095.4	195515	2138.36	2700.8	2550.37	7253.75	278.818	159.915	674.865	391.988	2963.49	198856
1982	396971	377852	11561.9	61536.3	737166	61025	57190.6	12158.1	86719.1	4643.88	2069.21	3414.45	1674.12	11357.3	1.82534e+06			15898.4	15100.8	466.401	29801.6	196717	2053.09	2738.1	2498.15	5704.2	272.525	134.39	585.466	467.592	2890.22	200315
1983	444554	414200	15136	66114.5	805021	73912.9	63046.5	13324.1	85813.9	5492.12	2328.13	3628.15	2627.69	11029	2.00623e+06			18151.5	16500.2	624.215	30733.8	211217	2444.87	2891.37	2883.29	5716.87	326.455	137.211	601.684	702.721	2809.14	214997
1984	509346	458947	17195.3	69307.4	867051	79688	68188.3	14128.6	101669	5917.69	2562.8	3875.91	3434.61	10714.8	2.21203e+06			21327	18342.9	726.246	32801.1	238430	2667.39	3158.1	3247.03	6497.56	351.923	156.313	650.037	980.546	2631.3	242477
1985	527687	477799	16924.6	73956.8	896377	81026.3	67174.8	15092.7	96720.6	6524.49	2527.69	3796.36	3265.81	10546.2	2.27942e+06			22162.3	18405.7	682.684	35273.2	238659	2858.49	3118.72	3360.62	6434.78	392.255	151.739	617.137	904.943	2589.67	243128
1986	554740	506621	18434	78880.1	912576	86181.6	70765.6	15952.9	91475.3	6358.78	2572.68	3921.55	3592.97	10330.8	2.3624e+06			22745.1	20044.7	729.729	39162.8	241914	2924.73	3461.59	3392.71	6055.69	390.635	164.196	691.433	972.18	2453.09	247088
1987	561849	529901	19055.2	84713.5	946649	91203.7	74401.5	17268.6	96255.7	6653.15	2713.28	4052.63	3943.17	11375.2	2.45003e+06			22315.7	20757.3	746.269	39711.2	255348	3118.51	3443.75	3802.84	6326.62	399.96	173.375	657.053	1102.46	2736.27	260374
1988	561894	535940	18661.5	88871.1	960233	88810.9	76718.7	18099.8	81066.4	6785.73	2800.89	4397	3850.43	11666.2	2.4598e+06			22514.6	21240.5	757.71	43178.6	257898	3022.38	3773.49	3942.8	5626.23	409.631	173.692	724.809	1036.59	2784.39	263466
1989	550889	519368	17390.2	93168.8	919788	89093.1	76505.7	18651.9	94330	6448.55	2581.48	4294.48	5020.99	11296.4	2.40883e+06			21805.9	20151.3	700.377	44761	256698	2955.64	3863.71	4124.31	6226.23	380.174	160.658	740.645	1406.04	2610.96	262428
1990	534289	558728	16920.8	98825.7	964190	85598.4	77797.2	19448	91746.1	6311.35	2447.17	4117.77	4180.78	11196.6	2.4758e+06			22313.6	21901.9	695.958	47452.7	260022	2864.33	4228.27	4374.3	6114.83	378.427	154.085	697.366	1116.41	2553.59	266332
1991	484865	518990	15461	105954	889414	78506.3	76326.7	19993.3	82214	5909.63	2298.38	3895.53	3600.33	10694.8	2.29812e+06			19516.6	19695.4	636.6	51762.9	247747	2774.52	4329.66	4620.4	5381.73	365.241	144.84	669.969	973.7	2501.54	254778
1992	497030	532569	15755	111822	888725	82866.7	79356.8	21592	90648.9	6256.94	2537.37	4046.59	3914.33	10640.2	2.34776e+06			20113.3	21113.2	637.004	55787.9	253794	2822.73	4576.57	4730.44	5922.95	378.079	157.283	653.096	1083.83	2468.87	261665
1993	531027	559813	16691.6	117048	920199	84951.4	82546.1	22536.7	81052	6991.82	2865.32	4398.57	4158.87	10549.2	2.44483e+06			22541.6	22363.4	682.828	57732.3	259537	2955.75	4749.9	4882.24	5612.4	427.461	179.95	778.024	1116.55	2280.36	267947
1994	580638	567675	17722	123459	921927	86782.6	86488.6	24679.8	108260	7080.15	3028.55	4552.7	4848.17	10589.5	2.54773e+06			24435.8	23263.2	703.285	64967.5	262354	2944.16	5335.8	5127.39	6851.94	431.838	188.111	766.689	1297.49	2347.28	272594
1995	576354	567592	17577.3	130007	898400	85835.2	87104	25821.2	120151	7069.17	2914.01	4909.84	5476.28	10077.2	2.53929e+06			24295.6	22738.3	726.41	64943	262312	2944.2	5819.97	5640.96	7769.82	437.401	186.619	828.378	1577.2	2215.47	272536
1996	606809	562470	17937.9	137338	883691	86924.4	85435.1	27716.3	123779	7434.26	3242.63	4960.92	5355.11	9498.4	2.56259e+06			25124.4	22736.3	729.023	68969.5	260538	3024.55	5726.75	3493.3	8143.49	459.314	208.513	849.557	1483.94	2115.54	271871
1997	644132	584174	19201.1	138546	910266	88741.9	90058.5	29544.2	129944	7480.43	3393.5	4917.83	5538.71	9402.64	2.66534e+06			27388.1	23714.6	793.484	68311.8	266279	3075.23	5883.94	3774.7	8461.43	446.027	218.797	808.201	1502.87	2118.49	277528
1998	694043	604166	20608.4	143109	924305	91159.6	91451.9	30939.3	138557	8390.38	3561.81	5180.98	7119.42	9706.01	2.7723e+06			28529	23810.4	808.797	71856	262214	3199.48	6036.16	4046.35	8318.51	514.811	228.486	918.431	2003.29	2131.63	274669
1999	731681	634428	22860	147642	956129	94978.6	95033.1	33360.8	144803	9171.97	3907.07	5352	7101.77	9789.67	2.89624e+06			28596.4	24824.4	917.545	73952.3	276592	3399.75	6303.26	4300.7	9121.93	554.765	252.309	884.42	1944.2	2188.53	289084
2000	741956	611202	22341.3	149899	928018	93534.7	93535.4	35244.9	133324	8795.99	3952.99	5321.49	5551.7	9395.55	2.84207e+06			29920.2	24112.8	905.06	75728.3	271456	3169.24	6114.68	4490	8207.86	528.041	263.995	923.548	1527.18	2121.54	284681
2001	758767	601471	21726.4	159051	890961	90588.9	88186.7	36237.4	118652	7581.15	3207.47	4640.07	4977.21	9282.14	2.79533e+06			31469.3	23588	881.204	80532.2	266587	3062.02	6257.31	4039.27	7405.4	455.242	212.297	796.819	1350.77	2101.03	281475
2002	739563	593884	24111.5	164655	885259	93883.8	88312.9	38032.6	118615	8074.86	3405.76	4784.77	5974.94	9472.33	2.77803e+06			30197.8	22617.2	939.026	82888.4	277307	3181.98	6169.29	4263.37	7650.81	488.896	224.711	859.312	1687.11	2184.24	292109
2003	768012	582939	25950.8	169651	850728	93008.2	90900.9	39760.8	125754	7922.13	3141.87	4500.91	5820.17	9526.91	2.77762e+06			32470.1	23363.6	1062.47	84833.3	257510	3189.33	6425.77	4349.7	7954.5	478.315	210.428	764.544	1651.73	2156.34	274320
2004	821692	624191	33051.9	181073	869492	101483	94586.2	42229.6	137840	8766.54	3326.44	4878.22	6719.13	9747.39	2.93908e+06			33428.5	24216.1	1298.73	87673.1	274073	3420.81	6317.53	4456.09	8734.25	542.752	220.38	849.431	1852.88	2175.44	290973
2005	860299	633701	34362.6	182518	887885	102359	92250.2	43489.3	133640	9863.29	3445.01	4439.5	6470.38	9837.84	3.00456e+06			34748.5	25755	1350.4	94192.3	280479	3499.04	6778.09	4700.65	7949.44	606	227.378	758.011	1795.82	2252.28	299275
2006	859177	601996	36181	185703	831386	98085.3	93335.1	46151	156702	10491.9	3126.22	4974.73	4641.23	9762.66	2.94171e+06			35947.3	24399	1417.82	94696.9	272302	3292.7	7128.97	5100.1	9815.82	654.451	206.545	876.165	1296.7	2105.98	291885
2007	784205	574880	33794.5	189078	782344	86906.5	90399.6	47802	145487	9869.02	2982.53	4695.36	6188	9749.89	2.76838e+06			33096.1	23237.8	1353.15	95485.1	269629	3011.17	7355.15	5122.38	8922.15	598.418	196.326	851.505	1738.09	2219.38	289193
2008	655927	486530	27349.5	196236	680080	66110	84957.9	45822.6	131319	8927.56	2666.9	4288.63	5560.03	9654.75	2.40543e+06			29045.7	19052.2	1112.57	99224.9	261657	2274.5	6429.97	5002.15	8422.25	560.719	173.058	753.823	1499.87	2068.05	282255
2009	488537	421292	16369.7	199584	601157	55125.6	74082.5	46818.7	79508.3	7783.94	2048.79	3292.59	4366.33	8834.01	2.0088e+06			21534.8	17012.6	673.821	102375	251189	1925.89	6549.97	5115.69	5626.11	480.292	132.396	609.948	1160.19	1843.44	272837
2010	487362	428812	18232.9	205959	608849	54594.1	77419.9	45688.9	102272	8404.68	2240.69	3955.28	4739.46	9177.96	2.05771e+06			21262.1	17170	742.7	108874	244573	1838.43	6617.14	4920.09	6496.78	496.09	145.684	682.969	1296.93	1877	269326
2011	494801	424708	17323.7	214754	580946	57436.6	75220	46447.7	116018	8812.36	2142.74	4254.33	4767.66	9357.93	2.05699e+06			22359.4	16920.5	702.194	106143	250690	1946.27	7045.25	4941.02	7482.49	539.728	136.771	733.336	1264.1	1951.22	273931
2012	532965	411539	18264.8	219770	564653	59347.4	74823.5	47951.1	128792	9629.52	2235.12	4263.05	4982.75	8994.3	2.08821e+06			23775.5	16173.3	746.62	114717	249449	2052.85	6574.51	5169.51	8060.13	589.794	143.459	757.864	1379.69	1821.3	276329
2013	559271	394793	21054.4	227737	548419	63787.9	71323	48628	131541	9526.55	2233.3	4336.25	4758.09	8932.55	2.09634e+06			24221.1	16553.6	861.559	119141	247328	2167.12	6226.94	5236.01	8353.52	571.963	147.8	725.936	1346.65	1796.18	276358
2014	610570	399526	21353.5	229470	546538	68890	70982.1	49805.3	139957	9921.7	2258.68	4536.35	5745.29	8797.76	2.16835e+06			25937.4	17199.9	844.494	122375	263363	2437.87	6470.03	5400.49	8835.48	608.338	148.341	774.154	1596.36	1753.03	292347
2015	638053	427503	24105.8	232407	577630	68158.2	68321.2	50434.8	134703	10127.9	2343.68	4167.52	6535.59	9187.12	2.25368e+06			28569.8	17400.5	1014.1	129888	262905	2814.73	6489.42	5441.07	8421.7	618.208	159.091	689.612	1789.91	1868.22	295412
2016	633080	428975	25123.4	243484	558291	68483.7	68404.9	51073.6	122434	9208.84	2107.12	3776.59	3699.06	8782.87	2.22692e+06			29560.5	18822	1187.22	126247	265677	2779.65	6522.51	5354.48	7592.98	566.142	140.361	640.374	1033.93	1746.17	296469
2017	661871	429344	25389.9	257441	553084	67822.9	67266.6	52276.7	123326	9527.23	2040.56	4336.89	1830.74	8605.17	2.26416e+06			29380.2	19938.8	1210.62	133767	268322	2762.47	6012.47	5528.95	7669.91	576.011	128.303	766.854	506.4	1779.95	302142

## Sheet: Fig2_MaterialStocks
In-use material stocks; main results; unit: ktons
	Mean																			One standard deviation (1000 Monte Carlo Simulations)
Year	Concrete	Asphalt	Bricks	Secondary aggregates	Primary aggregates	Solidwood products	Paper	Plastics	Iron, steel	Aluminum	Copper	Other metals	Flat glass	Container glass	SUM		Stock/capita (tons)			Concrete	Asphalt	Bricks	Secondary aggregates	Primary aggregates	Solidwood products	Paper	Plastics	Iron, steel	Aluminum	Copper	Other metals	Flat glass	Container glass	SUM
1870	37430.4	4.89212	153759	3611.23	69816.9	397202	2785.9	0	19661	0	133.886	591.572	1760.47	1391.55	688148		17.1007			654.213	1.34642	4473.17	417.129	13392.2	17094	401.658	0	796.732	0	2.38613	35.2617	120.293	225.492	22204.2
1871	39704.4	14.7519	158355	3843.5	71963.1	418226	2849.9	0	20590.8	0	142.938	641.444	1808.58	1423.42	719563		17.5085			706.432	3.05784	4537.08	437.95	13778.2	17939.3	409.835	0	815.427	0	2.41944	37.6469	123.311	229.359	23104.9
1872	41962.8	29.6455	163112	4085.06	74113.6	439982	2905.68	0	21907.6	0	157.304	691.194	1857.92	1457.33	752263		17.8532			761.387	5.1815	4604.41	455.854	14161	18803.1	421.308	0	838.988	0	2.48971	39.7665	126.722	231.181	24021.5
1873	44199.4	49.2837	168036	4330.95	76298.1	462741	2987.64	0	23240.4	0	177.938	750.85	1908.4	1495.36	786215		18.2104			818.549	7.41014	4673.29	473.228	14515.8	19725.3	437.125	0	862.854	0	2.61455	42.397	129.953	236.407	24970.8
1874	46411.3	74.0072	173083	4598.32	78534.4	486521	3041.63	0	24442.2	0	195.531	808.591	1959.57	1533.8	821203		18.5742			877.945	10.1288	4746.97	495.166	14885	20679.9	454.693	0	886.884	0	2.72381	44.8988	133.438	246.82	25958.5
1875	48608.1	103.623	178276	4878.84	80931.6	511127	3145.65	0	25675.4	0	210.18	868.875	2011.22	1569.54	857406		18.9503			939.951	13.2261	4823.65	516.125	15272	21622.5	464.735	0	913.012	0	2.81914	47.3928	136.821	254.572	26950.3
1876	50785.7	138.367	183616	5173.24	83449.6	535957	3222.71	0	26926.8	0	222.873	924.943	2064.7	1602.31	894084		19.3161			1004.25	16.2981	4899.77	539.272	15716	22590.8	476.118	0	940.416	0	2.91349	49.4105	140.147	256.978	27997.2
1877	52936.1	177.317	189142	5475.09	85839.5	561443	3270.62	0	28151.2	0	237.396	993.596	2119.57	1646.75	931432		19.6816			1070.96	19.8845	4978.34	561.33	16096.4	23574.8	482.232	0	969.293	0	3.04069	52.4864	143.821	263.328	29023.8
1878	55055.7	221.963	194776	5788.51	88192.2	588043	3348.33	0	29548.5	0	252.646	1069.56	2174.89	1685.25	970157		20.0603			1140.3	23.3598	5059.09	584.529	16422.5	24625	489.983	0	1000.53	0	3.18684	55.7936	147.618	263.835	30077.6
1879	57137	270.918	200558	6113.14	91096.5	614819	3409.24	0	31482.9	0	266.536	1145.08	2232.91	1721.97	1.01025e+06		20.4505			1212.48	27.0051	5146.54	607.361	16933.3	25761.1	500.838	0	1038.67	0	3.35385	59.3946	151.333	274.282	31307.1
1880	59045.4	324.684	207045	6453.09	93896.8	643073	3505.2	0	33900.6	0	292.931	1235.51	2290.69	1752.66	1.05282e+06		20.8652			1286.88	30.7056	5240.53	635.151	17422.1	26869.4	512.005	0	1084.76	0	3.63088	63.2181	155.002	278.769	32504.8
1881	61389.9	383.777	214263	6805.98	97041.3	672839	3588.05	0	36904	0	320.739	1340.95	2349.5	1792.1	1.09902e+06		21.2399			1366.61	34.8176	5342.56	662.767	17965.5	28040.6	527.008	0	1142.71	0	3.9323	68.3433	159.028	288.993	33787.3
1882	64533	447.202	222193	7180.85	100413	703952	3670.27	0	39873.1	0	358.219	1468.06	2409.38	1832.35	1.14833e+06		21.6556			1452.77	39.1097	5452.54	687.996	18616.3	29341.7	535.79	0	1202.34	0	4.36286	74.2131	162.891	298.822	35237.3
1883	68664	515.919	230773	7554.3	103932	736164	3758.77	0	42529.6	0	394.061	1602.41	2470.94	1873.2	1.20023e+06		22.0993			1546.11	43.6127	5576.73	714.053	19281.7	30714.9	552.823	0	1262.06	0	4.78314	80.7179	167.006	299.457	36758.9
1884	72558.9	590.062	240116	7953.3	107731	769812	3825.86	0	44650	0	427.019	1728.69	2534.72	1914.29	1.25384e+06		22.5532			1641.1	48.2894	5703.99	741.434	20116.3	32134.7	581.793	0	1319.56	0	5.17706	86.808	171.57	303.074	38409.5
1885	76569.5	668.519	250178	8377.11	111990	804253	3908.24	0	46660.8	0	466.084	1854.83	2597.44	1965.53	1.30949e+06		23.0224			1739.79	53.0799	5847.5	770.539	21023.4	33595.7	589.854	0	1380.98	0	5.64018	92.3944	176.061	313.57	40135.6
1886	80928.3	751.257	260884	8794.27	116673	839381	3998.06	0	50297.9	0.00131117	516.408	1994.71	2664.27	2005.65	1.36889e+06		23.535			1843.17	58.1026	5994.44	800.811	22084.5	35000.9	600.296	0	1468.56	9.73205e-05	6.24773	98.9141	180.564	320.895	41897.8
1887	87940.8	839.146	272339	9234.7	121524	876407	4064.2	0	54796.1	0.0091735	577.212	2157.92	2731.84	2060.14	1.43467e+06		24.1332			1964.92	63.3539	6154.46	835.577	23073.4	36521.9	601.776	0	1575.03	0.000597687	6.90885	106.263	184.993	332.493	43722.6
1888	94430.6	931.02	284448	9690.68	126449	913606	4149.78	0	58647.1	0.0174551	642.225	2316.2	2799.88	2110.18	1.50022e+06		24.7023			2080.93	68.4639	6319.35	867.365	24117.1	38105.4	620.209	0	1671.85	0.000854529	7.57751	113.777	189.464	336.371	45629.1
1889	101238	1027.84	297299	10148.2	131947	952775	4237.75	0	63060.1	0.0379826	707.601	2491.53	2868.77	2161.37	1.56996e+06		25.3155			2199.83	73.8511	6502.2	896.306	25206	39729.3	621.832	0	1780.55	0.00169161	8.28652	122.301	193.866	347.758	47596.4
1890	109043	1130.09	309568	10652.9	137066	992496	4345.32	0	68194	0.064619	802.772	2669.96	2939.54	2197.92	1.6411e+06		25.925			2330.82	79.2924	6685.83	936.125	26143.4	40353.1	592.908	0	1914.98	0.00255932	9.26704	130.559	198.729	355.839	48652.5
1891	117277	1233.44	321394	11165.6	142137	1.03328e+06	4446.37	0	72689	0.130179	876.231	2886.77	3012.72	2249.93	1.71265e+06		26.5067			2463.94	85.0077	6857.66	969.191	26951.5	41038.3	571.07	0	2040.88	0.00544514	9.97328	140.71	204.038	362.911	49691.6
1892	126070	1342.32	332638	11696.5	146508	1.07498e+06	4533.51	0	77907.7	0.243277	984.574	3122.34	3087.53	2304.03	1.78517e+06		27.08			2601.57	91.0332	7029.56	1007.39	27586.2	41740.5	571.655	0	2184.12	0.00998269	11.033	152.04	209.135	372.498	50653.4
1893	133994	1456.73	343299	12251.9	150907	1.1175e+06	4651.18	0	81873	0.3374	1044.64	3359.21	3159.68	2350.3	1.85585e+06		27.6041			2737.49	97.0016	7193.73	1044.7	28202.8	42520	583.796	0	2317.68	0.0121293	11.5779	164.557	214.532	376.645	51668.4
1894	142253	1575.34	353474	12827.6	155055	1.16101e+06	4728.49	0	85425.9	0.552646	1123.25	3585.78	3235.37	2387.8	1.92668e+06		28.11			2877.93	103.268	7364.29	1082.31	28742.8	43352.7	602.098	0	2455.39	0.0205059	12.282	175.578	219.466	389.183	52687
1895	150853	1697.32	363069	13411	158614	1.20557e+06	4823.27	0	90448.3	0.771067	1230.28	3887.36	3314.81	2448.19	1.99937e+06		28.6234			3022.75	109.667	7533.12	1119.93	29146.8	44074.6	618.295	0	2622.77	0.0264471	13.2335	191.351	224.826	396.415	53542.2
1896	160242	1821.27	371916	14023.3	162105	1.25109e+06	4897.86	0	94716.2	1.20713	1306.12	4151.43	3394.29	2509.57	2.07218e+06		29.1196			3174.27	116.059	7700.33	1158.83	29504.4	44833.1	621.392	0	2796.75	0.0406598	13.9495	202.507	229.723	394.334	54403.1
1897	171276	1950.98	380119	14658.1	165543	1.29741e+06	5000.3	0	100349	2.2411	1397.58	4475.3	3472.88	2558.65	2.14821e+06		29.6424			3341.61	122.796	7867.81	1202.04	29756.6	45631.4	624.119	0	2998.26	0.0860999	14.7624	219.123	234.87	399.147	55243.6
1898	183657	2084.11	389243	15300.4	169350	1.34462e+06	5060.79	0	107462	3.54873	1502.38	4816.03	3554.96	2602.97	2.22925e+06		30.2145			3526.46	129.876	8050.25	1245.41	30125	46469	625.998	0	3231.42	0.1277	15.7767	234.81	239.976	406.366	56185.5
1899	199815	2220.51	401696	15977.3	174913	1391606	5173.17	0	116261	4.97631	1670.37	5182.16	3634.75	2653.66	2.32081e+06		30.9066			3746.86	137.061	8265.83	1288.85	30860	47323.6	641.553	0	3485.59	0.164268	17.4237	252.534	245.395	416.075	57347.7
1900	218241	2359.97	414512	16664.1	180423	1.43622e+06	5269.23	0	130320	7.18848	1822.59	5668.8	3718.78	2702.36	2.41793e+06		31.652			3994.24	138.248	8440.81	1332.98	31514.2	48037.8	575.045	0	3863.19	0.182823	18.839	274.128	247.912	389.037	58355.1
1901	238039	2565.85	430685	17375.2	186718	1.48274e+06	5547.13	0	148350	9.68662	2002.94	6126.37	3813.83	2805.91	2.52678e+06		32.4411			4256.6	139.758	8639.04	1377.08	32412.6	48789.8	546.863	0	4296.82	0.205398	20.5126	295.155	250.951	375.393	59537.8
1902	265039	2869.28	448370	18130.4	195246	1.53147e+06	5930.65	0	168928	12.1986	2251.2	6610.61	3921.99	2949.99	2.65173e+06		33.3681			4583.81	141.817	8850.69	1427.15	33767.5	49586.4	553.561	0	4791.15	0.228967	23.1625	317.131	254.358	375.519	61024.8
1903	297160	3562.45	463497	18910.6	202970	1.58256e+06	6399.78	0	188674	15.0776	2475.99	7123	4041.03	3110.55	2.7805e+06		34.35			4984.62	146.441	9056.32	1478.56	34615.3	50433.2	573.255	0	5248.43	0.261277	25.295	340.029	258.358	384.991	62281.6
1904	329847	4225.96	481551	19717.9	211564	1.63483e+06	6893.83	0	205902	18.5965	2707.17	7601.78	4170.83	3300.4	2.91234e+06		35.3075			5379.14	150.724	9281.13	1530.71	35705.6	51328.4	623.349	0	5621.52	0.305604	27.5754	360.564	263.137	400.79	63712.5
1905	371576	5009.15	502511	20575.3	221750	1.68735e+06	7393.57	0	230471	23.2841	2954	8170.38	4310.1	3500.33	3.06559e+06		36.4314			5920.57	156.577	9531.83	1581.63	37113.9	52274.1	664.446	0	6165.11	0.365438	29.9263	386.203	268.895	420.382	65401.1
1906	427254	5986.74	524026	21434.7	233277	1.74398e+06	7889.19	0	258478	29.4021	3255.51	8850.4	4454.85	3688.02	3.2426e+06		37.8058			6660.74	163.574	9785.02	1634.3	38459.5	53272.5	711.304	0	6780.73	0.454633	32.8314	416.022	274.342	441.227	67132.9
1907	483907	8080.08	544743	22342	246063	1.80468e+06	8357.23	0	286388	36.4774	3554.67	9542.31	4609.11	3870.38	3.42617e+06		39.2285			7320.46	187.024	10044	1691.96	39564	54339.7	785.832	0	7365.6	0.553228	35.8137	448.3	280.241	464.037	68781.2
1908	540184	9898.41	561786	23252.5	257742	1858279	8891.46	0	301920	41.0677	3826.14	10124.9	4770.9	4030.8	3.58475e+06		40.2532			7992.18	205.255	10298.9	1747.04	40396.5	55442.2	820.599	0	7765.91	0.62831	38.6672	473.238	286.224	488.216	70287.1
1909	610892	11862.7	582663	24230.8	272102	1915378	9399.85	0	327910	53.6755	4257.51	10767.5	4942.68	4200.17	3.77866e+06		41.5946			8880.06	224.486	10573.1	1811.88	41568	56596.7	878.716	0	8339.8	0.826197	43.1858	503.708	292.81	508.249	72083.2
1910	692092	14298.1	602241	25224.6	287177	1972191	9894.55	0	355859	68.999	4736.85	11516.3	5156.82	4526.64	3.98498e+06		42.9569			9884.8	252.767	10859.2	1877.71	42588.9	57791.5	938.999	0	8985.97	1.04801	48.0999	537.436	301.839	560.405	73859.5
1911	774164	18515.8	618418	26284.2	304847	2.02602e+06	10372.6	0	379507	87.4264	5203.24	12245.1	5399.1	4907.15	4.18598e+06		44.4211			10941.6	308.927	11139	1943.81	43321.3	59025	997.852	0	9602.08	1.31568	52.8529	567.492	312	604.893	75513.8
1912	862024	24857.1	636808	27375.7	327231	2081093	10880.8	0	410808	115.343	5752.31	13008.2	5664.84	5308.27	4.41093e+06		46.0897			12128.6	413.919	11437.6	2013.45	44397	60288.1	1047.28	0	10406.5	1.75161	58.5289	599.706	323.567	664.491	77448
1913	955237	33288.6	654706	28518.9	353624	2.13408e+06	11399.2	0	441755	145.8	6300.61	13876.7	5913	5575.08	4.64442e+06		47.5834			13360	545.96	11748.8	2090.42	45410.3	61571.4	1097.55	0	11287.9	2.19031	64.047	638.196	334.093	702.08	79397.5
1914	1.04669e+06	43616.2	670640	29691.6	382555	2.1821e+06	11911.2	0	462099	177.807	6697.84	14687.4	6174.41	5829.64	4.86287e+06		48.8706			14579.9	698.185	12063.3	2163.09	46441.4	62858.1	1149.2	0	12086.6	2.65337	68.366	673.482	346.449	726.724	81361.6
1915	1.13806e+06	59752.5	684885	30923.3	421651	2.22499e+06	12461.4	0	488916	220.625	7325.52	15531	6518.04	6387.93	5.09762e+06		50.501			15821.1	981.897	12387.6	2241.38	47597.3	64152.2	1189.65	0	13052.1	3.27222	74.9274	711.505	364.382	802.152	83449.5
1916	1.23721e+06	78970.7	701167	32241.1	466664	2.27076e+06	12961.9	0	523782	273.22	8118.4	16680.3	6873.34	6877.89	5.36258e+06		52.3874			17213.7	1272.37	12726.7	2325.39	49100.8	65453.9	1259.29	0	14187.7	4.0447	83.3162	774.105	381.848	867.013	85818.3
1917	1.33163e+06	99556.2	713939	33601.3	512393	2.31143e+06	13498	0	558226	324.857	8879.42	18046.8	7277.03	7438.9	5.61624e+06		54.0975			18625.6	1550.59	13073.4	2413.24	50470.3	66748.9	1297.78	0	15392.5	4.78618	91.1468	846.021	403.315	956.553	88142.8
1918	1.40428e+06	117926	719641	35041.9	550257	2.34769e+06	13982.3	0	590582	368.609	9720.61	19441.5	7659.67	7726.24	5.82431e+06		55.4918			19953	1764.4	13423.8	2507.42	51280.2	68034.5	1330.99	0	16640.6	5.5365	99.368	916.114	420.955	1009.32	90148.7
1919	1492710	137639	728652	36554	592465	2386071	14333.8	0	614302	427.436	10226.4	20380.6	7919.37	7388.5	6.04907e+06		57.3518			21518.5	1991.34	13795.3	2608.24	52402.3	69326.6	1373.29	0	17886.1	6.5416	105.353	959.243	430.911	955.858	92412.9
1920	1.5917e+06	164250	737800	38100.1	646538	2.42408e+06	15658.3	0	645780	499.38	10796.3	21559.7	8139.8	6959.98	6.31186e+06		59.055			23276.1	2348.96	14185	2709.19	54070.9	70616.9	1418.15	0	19307.6	7.76461	112.114	1016.01	438.978	901.647	95095.2
1921	1.6903e+06	187627	746197	39721.8	695478	2.45272e+06	14785.2	0	655006	534.687	11117.4	22140.2	8319.98	6498.11	6.53044e+06		59.9321			25131.6	2653.36	14589.3	2812.16	55358.8	71890.9	1491.75	0	20684.6	8.77653	118.136	1049.23	445.51	840.359	97593
1922	1813381	218955	758696	41421.4	760830	2486296	15725.7	0	678833	581.773	11649.2	23148.7	8586.29	6552.46	6.82466e+06		61.7705			27270.6	3076.46	15015.4	2917.39	57779.8	73161	1457.77	0	22236.1	10.0168	125.957	1094.69	456.188	836.253	100880
1923	1.95792e+06	255119	775089	43246.2	837369	2.52517e+06	17191.7	0	711785	651.459	12408.1	24293.3	8934.95	6983.66	7.17616e+06		63.8522			29696.8	3579.28	15464.5	3026.05	60761.2	74418.9	1521.9	0	23939.1	11.5191	136.412	1153.02	471.461	892.852	104646
1924	2.1138e+06	302007	791308	45217.7	933287	2.56184e+06	18095.7	0	736307	725.08	13194.3	25575.4	9292.14	7304.84	7.55795e+06		65.9749			32335	4294.88	15925.9	3150.27	65360.5	75647.9	1649.48	0	25616.4	13.1722	147.251	1216.45	487.174	929.359	109470
1925	2.28369e+06	350428	809495	47193.2	1.03295e+06	2.59691e+06	19642.6	0	766685	795.478	14008.5	26997.5	9672.49	7587.37	7.96605e+06		68.5052			35185.3	5023.29	16406.8	3270.51	70199	76836	1785.93	0	27375.1	14.9603	159.167	1287.43	504.585	982.554	114587
1926	2.45767e+06	397559	826934	49313.1	1.13122e+06	2630666	21361.2	0	798142	881.328	14921.9	28609	10067.2	7904.92	8.37525e+06		71.0628			38176	5754.23	16900.8	3400.45	74528.6	77976.8	1905.59	0	29161.3	16.9933	172.692	1364.6	523.288	1023.34	119498
1927	2.64091e+06	449724	843681	51485.2	1.23772e+06	2660923	22699.6	0	824658	967.11	15776.7	30010.7	10481.3	8138.19	8.79717e+06		73.6153			41295.3	6552.87	17403.7	3520.36	79377.6	79059.2	2063.36	0	30933.8	19.2289	186.441	1437.55	542.97	1076.7	124817
1928	2.82757e+06	511407	859126	53800.8	1359686	2.68933e+06	23855.3	0	855465	1062.15	16728.4	31447.7	10944.5	8562.32	9.24899e+06		76.4562			44587.5	7497.26	17915.7	3659.93	85765.1	80074.5	2214.3	0	32717.6	21.7334	202.031	1508.29	563.898	1158.5	131246
1929	3.00561e+06	570212	871775	56249.1	1.47521e+06	2.71976e+06	25215.6	0	889048	1167.88	17777.6	33026.6	11452.8	9135.57	9.68563e+06		79.2313			48005.5	8432.57	18437.7	3812.64	91139	81017.4	2340.97	0	34496.2	24.527	219.55	1585.33	590.833	1255.73	137114
1930	3.16971e+06	628286	880203	58822.3	1.58946e+06	2.73814e+06	25294.7	0	907715	1262.85	18528.5	34124.3	11921.2	9185.54	1.00727e+07		81.4491			51504	9431.13	18967.4	3972.66	95780	81874.7	2441.09	0	36167.3	27.479	236.023	1644.88	612.082	1272.03	142524
1931	3.29651e+06	687892	887143	61606.2	1.70157e+06	2.7436e+06	24598.4	0	912723	1335.35	19019.6	34743.1	12318.6	8993.29	1.0392e+07		83.3812			55022.8	10528.4	19508.7	4139.87	100394	82645.7	2502.77	0	37767.6	30.5625	252.462	1688.74	629.292	1248.59	147929
1932	3.3713e+06	741916	889344	64574.7	1798712	2.74021e+06	22980.6	0	906009	1370.88	19238.7	34870.7	12747.9	8979.95	1.06123e+07		84.6029			58610.6	11677.1	20059.9	4308.9	104065	83342.3	2429.26	0	39324.8	33.779	269.417	1727.26	649.34	1238	152726
1933	3.42586e+06	792206	887805	67726.8	1.88936e+06	2.73988e+06	23101.8	0	905731	1399.33	19578.7	35222.6	13193.4	9059.97	1.08101e+07		85.6723			62415.1	12948	20622.8	4503.91	107507	83983.1	2308.63	0	40853.6	37.2063	288.294	1771.41	669.801	1240.46	157478
1934	3.49177e+06	846225	886061	70980.3	1987979	2.74104e+06	23095.8	0	906629	1421.52	19758.6	35619.2	13792.7	9773.21	1.10341e+07		86.8981			66506.9	14387.1	21198.3	4693.47	111157	84585.3	2294.97	0	42340.9	40.8283	308.837	1819.38	700.014	1409.21	162530
1935	3.55636e+06	903458	886059	74520.1	2091184	2.74592e+06	24332.9	0	913050	1464.65	20258	36267.8	14552.8	10935.3	1.12784e+07		88.2094			70840.1	15955.9	21786.4	4898.02	115451	85171.5	2246.94	0	43774.3	44.6559	331.36	1873.81	747.039	1596.27	168174
1936	3.66325e+06	977811	888892	78310.5	2.22789e+06	2.75557e+06	26409.8	0	930357	1554.81	20984.5	37334.4	15383.2	12170.1	1.16359e+07		90.4245			75529.8	17763.6	22388.3	5117.18	121547	85768.6	2357.59	0	45153.9	48.7169	355.189	1943.21	794.204	1793.92	175299
1937	3.76989e+06	1.05715e+06	892299	82368.2	2.37565e+06	2.76633e+06	28410.1	0	951177	1679.36	21695.6	38586.2	16299	13326.5	1.20149e+07		92.8046			80445.1	19731.6	23001.5	5356.2	128899	86400.5	2554.09	0	46442.7	52.9815	379.902	2022.83	850.62	1991.8	183496
1938	3865574	1.14155e+06	894743	86609.9	2.53031e+06	2770187	28300.8	0	954103	1784.1	22026.7	39097	17016.3	13183	1.23645e+07		94.7644			85555.7	21791.3	23624.5	5615.05	135775	87090.1	2843.02	0	47590.4	57.281	404.125	2076.83	886.601	2009.63	191536
1939	3976952	1.23364e+06	899027	91170.1	2.70011e+06	2.77727e+06	30369.6	0	972667	1915.72	22641.5	39963.9	17892.9	13862.2	1.27775e+07		97.1383			90902.6	23978.2	24258.1	5895.24	144122	87872.1	2878.28	0	48695.1	61.7609	429.528	2142.99	934.552	2104.8	200857
1940	4.09294e+06	1.32763e+06	901804	96030.2	2.87614e+06	2.78498e+06	32546.4	0	996798	2100.15	23528.1	41478.6	18812.9	14407.8	1.32092e+07		99.589			96460.7	26295.7	24899.8	6187.26	153026	88765.2	2984.97	0	49738.5	66.4903	455.987	2230.33	979.905	2159.26	210818
1941	4.24612e+06	1444347	902970	101139	3163639	2.79779e+06	36870.9	0	1.03786e+06	2383.22	25097.8	43641.6	19915	15586.1	1.38374e+07		103.324			102316	28889.4	25548.6	6487.39	172520	89788.2	3187.2	0	50782.8	71.6656	485.071	2347.05	1042.89	2395.58	228964
1942	4.41827e+06	1.55958e+06	902048	106676	3.40355e+06	2.80864e+06	38981.7	0	1077007	2905.64	26438	45764.4	21076	16649.1	1.44276e+07		106.566			108343	31599.7	26203.6	6835.47	185483	90935.7	3545.94	0	51762	78.3506	513.042	2444.05	1113.59	2600.42	242589
1943	4.52273e+06	1.65876e+06	899168	112604	3.61533e+06	2.81452e+06	40390.2	0	1.11547e+06	3718.01	27747.9	47753.6	22422.4	18106	1.48987e+07		108.534			114315	34341.4	26864.2	7194.6	194487	92201.9	3773.42	0	52685.3	88.0943	540.496	2547.31	1196.52	2951.27	253287
1944	4.58543e+06	1.759e+06	895828	118864	3832578	2816915	41326.6	0	1.15338e+06	4301.45	29015.2	49730	23825.9	19328.2	1.53295e+07		110.334			120298	37254.9	27529.5	7606.62	204571	93572.8	3925.04	0	53541.1	95.4048	567.472	2641.8	1275.08	3092.7	264917
1945	4.65596e+06	1.86097e+06	893305	125466	4.03425e+06	2.81138e+06	42057.1	0	1.18667e+06	5001.32	30173.7	51429.2	25151.5	19676.7	1.57415e+07		112.06			126406	40298.7	28198.7	7995.21	213379	95022.5	4119	0	54301.1	104.501	594.111	2723.72	1348.15	3223.57	275693
1946	4795846	1985183	895396	132411	4293219	2.80998e+06	44419.7	0	1210728	5415.6	31369	52804	26438.4	19806.3	1.6303e+07		114.858			132750	43658.9	28872.7	8409.29	225558	96523.9	4142.04	0	54934.8	113.34	619.618	2795.8	1415.88	3224.65	289278
1947	4.95183e+06	2.12706e+06	897779	139765	4.58463e+06	2.80756e+06	47534.2	0	1.24847e+06	5980.07	32439.7	54377.1	27825.6	20284.4	1.69455e+07		117.118			139239	47303.1	29547.6	8868.99	240777	98030.4	4355.36	0	55559.6	124.549	644.812	2872.11	1493.09	3313.17	305431
1948	5124835	2.27228e+06	901371	147557	4.88872e+06	2802830	49944.8	0	1.29374e+06	6651.41	33485.2	56085.5	29166.9	20350.1	1.7627e+07		119.746			145841	51060.1	30223	9306.04	255599	99487.1	4625.69	0	56128.7	136.94	669.614	2949.82	1562.09	3317.24	321403
1949	5297928	2.41403e+06	904119	155857	5.19217e+06	2788750	49874.9	0	1.32933e+06	7236.48	34229.7	57540.2	30295.3	19270.1	1.82806e+07		122.058			152533	54959.8	30896	9819.87	269276	100832	5034.39	0	56615.4	150.02	692.966	3022.17	1620.47	3113.81	336552
1950	5.49627e+06	2576750	908253	164763	5543549	2.77926e+06	53949.3	331.6	1.38221e+06	8011.28	34964.6	59705.4	31481.7	18803.7	1.90583e+07		125.16			159363	59103.5	31567.6	10301.9	286723	102018	5077.36	82.4029	57204.1	165.114	716.013	3118.13	1678.1	3074.23	354867
1951	5703559	2.75616e+06	912706	174083	5943668	2.76668e+06	57937.4	664.287	1.44344e+06	8789.54	35882.2	61641.6	32976.7	20254.5	1.99185e+07		128.607			166294	63493.2	32236	10812.5	307297	102991	5284.99	116.053	57845.5	181.06	738.9	3202.65	1760.46	3320.67	375871
1952	5.91929e+06	2.94962e+06	915624	183751	6350438	2.75175e+06	58975.7	989.907	1.48829e+06	9696.93	36847.6	63659.1	34277.4	19679.5	2.07829e+07		131.91			173258	68106.3	32898.6	11345.5	328737	103705	5544.46	140.258	58451.1	199.373	760.976	3297.36	1822.82	3320.16	397698
1953	6142872	3.14371e+06	918286	194021	6.76779e+06	2.7356e+06	61504.2	1475.03	1548751	10930.9	37731.6	66211.5	35714.6	20045.5	2.16846e+07		135.373			180280	72885.3	33555.8	11903.8	348847	104118	5938.74	184.453	59179.4	221.072	782.281	3402.9	1895.23	3375.62	418545
1954	6381295	3.34816e+06	922733	204609	7.21137e+06	2717613	63167.3	1954.51	1.58798e+06	11824.6	38364.3	67586.9	37090.4	19863.6	2.26136e+07		138.712			187292	77897.7	34208.7	12505.6	372344	104198	6165.11	221.333	59882	242.711	802.303	3466	1964.66	3421.71	442293
1955	6.65925e+06	3.57537e+06	929105	215668	7697943	2701315	67737	2575.83	1.65099e+06	13158.7	39298.7	70111.3	38583.2	20213.5	2.36813e+07		142.718			194363	83199.8	34856	13112.9	398974	103912	6289.43	273.315	60801.8	268.954	822.187	3560.05	2046.55	3547.35	468861
1956	6.94953e+06	3.81857e+06	935520	227395	8235252	2.68474e+06	71726.1	3335.98	1.71189e+06	14742.1	40155.3	71991.7	40031.2	20073.7	2.4825e+07		146.978			201405	88761.6	35494.7	13757	425932	103244	6685.37	338.099	61828.8	298.904	840.831	3639.02	2127.62	3579.62	495851
1957	7.21349e+06	4.05159e+06	939011	239466	8752139	2.66404e+06	73489.6	4080.13	1.76747e+06	16046.7	40861.4	74179.8	41383.2	19536.1	2.58968e+07		150.577			208299	94440.7	36121.9	14395.4	450107	102185	7135.12	393.928	62998.8	330.047	858.535	3737.18	2198.85	3497.96	520490
1958	7492981	4.29816e+06	941636	252322	9244353	2.64465e+06	74791.7	4939.62	1.80218e+06	17139.6	41396.2	75509.2	42572.5	18815.3	2.69514e+07		154.112			215164	100345	36737.9	15065.2	473659	100749	7253.49	469.163	64262	362.767	875.43	3814.47	2262.91	3371.66	544664
1959	7.80635e+06	4559229	945756	265754	9822385	2631621	78151.1	5899.1	1849655	18881	42148.2	76978.3	43987.4	19096	2.81659e+07		158.387			221994	106629	37343.5	15785.8	504273	98968.4	7400.22	549.705	65804.6	401.782	893.057	3896.21	2342.58	3543.3	575152
1960	8087094	4.82348e+06	948762	279478	10376863	2.61206e+06	80453	6990.83	1896756	20318.9	42783.2	78154.2	45269.4	18809.9	2.93173e+07		162.269			228619	113286	37934.6	16557.9	530774	96880.1	7545.89	644.714	67600.1	442.504	911.235	3976.8	2415.36	3442.77	602148
1961	8.37198e+06	5.09136e+06	951207	293859	11013955	2592841	82817.1	8190.48	1.93863e+06	21859.9	43453.5	79393.1	46552.8	18267.7	3.05544e+07		166.336			235186	120291	38510.8	17310.4	563215	94543.5	7959.56	747.241	69659.4	487.076	931.109	4067.07	2490.66	3388.66	634560
1962	8675252	5377983	954080	308801	11661043	2.57709e+06	87060.8	9648.25	1.98348e+06	23581.3	44430.8	80893.6	48117.5	18057.1	3.18495e+07		170.74			241810	127719	39070.6	18087.1	593591	92017.7	7136.42	880.03	72004.3	547.196	958.301	4165.94	2583.78	3484.36	665379
1963	8980531	5.66945e+06	957962	324373	12305368	2.56677e+06	91240.3	11334.9	2.03337e+06	25543.9	45448.3	82573.6	49650.6	18091.2	3.31617e+07		175.234			248323	135532	39612.4	18883.8	621019	89369	6303.9	1022.03	74631.1	612.462	989.394	4266.91	2669.67	3491.64	693729
1964	9305186	5965106	962510	340586	12986563	2.56117e+06	96351.6	13245.1	2.09334e+06	27678.2	46683.4	84536.2	51211.5	18505	3.45527e+07		180.066			254926	143671	40135.5	19743.5	652917	86658.6	5764.26	1194.41	77522.8	681.477	1025.66	4383.07	2766.29	3678.06	726310
1965	9641387	6276334	967061	357429	13630741	2.56304e+06	103757	15387.6	2164279	30010.8	48041.7	86966.8	52748.3	18476	3.59557e+07		185.049			261594	152139	40636.2	20672.7	679696	83954.9	5487.43	1383.3	80642	753.639	1066.76	4510.14	2865.84	3754.97	754500
1966	9972258	6.60483e+06	971176	374847	14369534	2.56736e+06	112141	17850.2	2.23257e+06	32916.9	49705.5	89367.4	54513.9	18763.3	3.74678e+07		190.618			268232	160948	41112.6	21557	715082	81308.6	5465.42	1603.04	83913.9	834.793	1115.23	4646.49	2979.8	3903.3	790621
1967	10290386	6.92056e+06	973917	392589	15052405	2571660	117127	20712.4	2.29294e+06	35582.3	50762.2	91366	56236.2	18459.4	3.88847e+07		195.684			274820	170022	41563.3	22469.7	746535	78769.4	5586.14	1851.62	87161.2	910.767	1161.25	4766.99	3081.58	3973.17	823327
1968	10631316	7.26075e+06	977359	411196	15759582	2580751	123281	24021.1	2.36538e+06	38454.7	51854.2	93408.5	58260.3	17980	4.03936e+07		201.258			281589	179701	41987.7	23387.8	777243	76383.2	5721.65	2139.77	90522.9	989.176	1210.05	4895.66	3213.77	3950.26	855640
1969	10997856	7606674	980375	430744	16415807	2.5924e+06	129846	27940.7	2.42377e+06	41669.5	53037.6	95738.5	59790	18158.3	4.18738e+07		206.604			288427	189939	42384.3	24421.5	803841	74174.3	5941.89	2506.96	93786.6	1072.05	1260.46	5029.4	3314.98	3990.97	884428
1970	11332746	7.97827e+06	980893	450669	17178412	2.60503e+06	132869	32182.8	2.47567e+06	44562.8	53957.6	97865.5	61288.5	18036.6	4.34425e+07		211.861			295229	200890	42751.1	25457.6	839801	72152.8	6212.42	2862.42	97043.8	1147.3	1309.67	5157.06	3416.11	3945.88	921946
1971	11700259	8.36075e+06	981478	472711	18008130	2.62481e+06	135425	36640.5	2.52767e+06	47794.8	54875.7	99656.7	62761.5	17507	4.51305e+07		217.328			302227	212489	43090.6	26711.8	877970	70315.8	6446.08	3237.38	100277	1227.36	1357.47	5271.91	3514.6	3955.21	961771
1972	12082276	8748696	982140	497260	18846692	2.64969e+06	141109	41825.3	2.58357e+06	51707.2	56084.9	101816	64410.4	17752.6	4.6865e+07		223.277			309347	224711	43400.5	28162.1	915622	68633.6	6739.71	3684.42	103466	1315.51	1404.37	5399.62	3633.56	4077.05	1.00138e+06
1973	12497028	9191001	982909	523562	19803910	2676281	147868	47704.6	2653289	56385.8	57295.1	104556	65931.8	18127.8	4.88258e+07		230.41			316737	237895	43681.3	29753	960819	67086.4	6980.88	4225.28	106609	1408.57	1447.81	5534.24	3740.39	4204.76	1.04828e+06
1974	12859108	9588267	983807	552584	20574740	2.69523e+06	151928	53484.1	2.71712e+06	60571.1	58336.9	107030	66931.4	18517.8	5.04877e+07		236.085			324279	251468	43933.2	31679.8	992196	65615.9	7218.52	4732.47	109613	1489.69	1485.22	5667.63	3825.79	4246.77	1.0827e+06
1975	13149066	9918171	984787	584843	21218716	2.71039e+06	146747	57881.7	2.74516e+06	63322	58620.6	108195	67766.3	18368.4	5.1832e+07		239.993			331917	265124	44154.3	33821.4	1.01668e+06	64205.4	7353.2	5099.4	112415	1550.35	1513.12	5762.69	3903.39	4036.96	1.1109e+06
1976	13457969	10238908	987637	619432	21929152	2.73454e+06	149979	63212.8	2.78802e+06	67109.4	59276.3	110020	68502.9	18887.8	5.32926e+07		244.422			339977	279141	44346.7	36120.6	1.04601e+06	62855.2	7421.55	5561.36	115187	1618.18	1537.99	5864.88	3974.5	3976.75	1.1438e+06
1977	13804945	10576699	991999	656979	22622896	2.76612e+06	154388	68880.6	2.83108e+06	71283.9	60039.5	111778	69340.2	19862	5.48063e+07		248.849			348577	293649	44510.3	38752.2	1.0741e+06	61572.1	7455.52	6055.63	117917	1689.04	1558.08	5967.86	4047.52	4319.89	1.17591e+06
1978	14188615	10953709	998219	697715	23329358	2.80196e+06	160702	74785	2.88554e+06	76115.3	61212.4	113445	69909.7	18554.3	5.64298e+07		253.52			357825	308773	44646.3	41876.2	1.10324e+06	60353.7	7460.9	6580.6	120677	1765.48	1576.32	6071.22	4116.63	4034.11	1.20939e+06
1979	14563023	11324798	1.00263e+06	741859	24007820	2.83706e+06	167460	81413.3	2907727	80890.9	62388.1	114794	70066.5	20346.7	5.79823e+07		257.636			367617	324521	44751	45057.8	1.13014e+06	59219.7	7666.59	7169.57	123299	1841.49	1590.92	6161.08	4170.12	4140.09	1.24121e+06
1980	14879728	11607662	1.00374e+06	790119	24521736	2.86367e+06	171007	87441.6	2.93653e+06	85220.2	63088.1	115540	70153	21146.3	5.92168e+07		260.035			377874	340891	44823.9	48285.9	1.15078e+06	58183.4	7819.87	7716.81	125877	1909.71	1601.57	6238.68	4222.15	4282.58	1.2677e+06
1981	15169422	11824079	1.00282e+06	841946	25066034	2886915	175685	93515.2	2973153	88964.3	64062.9	116206	70092.9	21266.8	6.03942e+07		262.622			388724	357990	44866	51724.5	1.17279e+06	57273.4	8000.97	8199.71	128394	1973.3	1613.79	6315.8	4272.55	4319.81	1295901
1982	15403617	12034125	1e+06	896988	25586110	2.91084e+06	176042	99198.9	2988730	92475.8	64597	116255	70183.4	21312	6.14605e+07		264.701			400149	375878	44878.1	55882.1	1.19495e+06	56523.3	8222.33	8620.51	130757	2042.34	1624.91	6383.26	4329.4	4285.2	1.32475e+06
1983	15679127	12271502	1.00059e+06	956232	26165726	2.94761e+06	182942	105537	3.00212e+06	96696	65361.2	116429	71163.4	21254.7	6.26823e+07		267.522			412343	394461	44863.2	59992.7	1219550	55971.2	8363.72	9113.83	133028	2127.94	1638.91	6451.96	4416.11	4128.83	1.35632e+06
1984	16012793	12544671	1.00316e+06	1.01827e+06	26798382	2.99032e+06	193753	112232	3.02977e+06	101197	66330	116757	72887.3	21000.7	6.40815e+07		271.132			425333	413602	44821.5	64354.4	1.24889e+06	55622.5	8628.26	9683.21	135274	2228.18	1658.04	6524.96	4551.78	4001.99	1.39266e+06
1985	16359192	12827949	1.00544e+06	1.08453e+06	27451144	3034617	201075	119405	3051315	106131	67236.1	116981	74378.7	21107.4	65520496		274.758			438979	433048	44751.5	69050.9	1.27795e+06	55477.6	8905.47	10248.8	137478	2346.17	1680.93	6594.39	4666.26	3926.93	1.42913e+06
1986	16726749	13131389	1.00918e+06	1.15526e+06	28110444	3.08414e+06	210569	126956	3.06661e+06	110734	68157.2	117231	76134.3	21148.2	6.70147e+07		278.473			453238	452684	44655.6	74436.2	1.30724e+06	55522.2	9246.77	10789.5	139645	2474.73	1709.71	6670.4	4788.6	3799.29	1466161
1987	17095324	13449608	1.01351e+06	1.23135e+06	28794304	3.13848e+06	221680	135279	3.08548e+06	115427	69187.8	117543	78177.6	22302.6	6.85676e+07		282.399			468024	472276	44534.2	79601.1	1.33886e+06	55747.9	9507	11436.5	141790	2613.11	1743.94	6741.21	4932.59	3956.39	1.50548e+06
1988	17458980	13765331	1.01748e+06	1.31104e+06	29481724	3.19053e+06	232668	143962	3.08849e+06	120036	70273	118107	80068.2	23336.1	7.0102e+07		286.106			483325	491653	44388.5	85293.7	1.37022e+06	56116.9	9840.63	12092.4	143833	2758.49	1782.36	6816.47	5055.58	4121.75	1.54475e+06
1989	17806182	14055382	1.02027e+06	1394435	30118280	3.24283e+06	241230	152724	3.10363e+06	124094	71108.6	118503	83076.1	23632.8	7.15554e+07		289.297			499042	510649	44218.7	91014.9	1.40104e+06	56604.2	10162.1	12772.3	145773	2904.13	1822.64	6890.09	5259.39	4118.02	1.58359e+06
1990	18131562	14375547	1.02263e+06	1482904	30789524	3.29163e+06	248358	161781	3.11542e+06	127780	71778.3	118686	85198.4	23924.5	7.30467e+07		292.033			515159	529377	44027	97031.8	1.4321e+06	57177.6	10592.2	13488.7	147498	3052.11	1864.68	6955.33	5385.19	4050.04	1.62275e+06
1991	18402978	14646480	1.02362e+06	1.57789e+06	31375888	3.3335e+06	251919	170867	3.11729e+06	130826	72267.8	118625	86702.7	23796.9	7.43327e+07		293.229			531465	547739	43814.3	103726	1.46053e+06	57804.6	11044.3	14241.5	148925	3203.02	1907.03	7014.03	5476.67	3964.78	1.6596e+06
1992	18680360	14921390	1.02492e+06	1.67803e+06	31950976	3.37926e+06	257778	180944	3126977	133945	72961.2	118644	88488.7	23788.4	7.56385e+07		294.271			548035	565943	43583.1	110994	1.48968e+06	58460.4	11361.7	14987	150061	3360.81	1950.19	7066.68	5581.01	3933.93	1.69718e+06
1993	18984334	15213918	1.02715e+06	1.78269e+06	32546934	3426753	265284	191353	3.12713e+06	137495	73947.8	118927	90489.1	23864.2	7.70103e+07		295.683			564875	583982	43336	118283	1.51929e+06	59122.5	11696.9	15742.7	150849	3533.46	1993.8	7126.89	5683.14	3788.32	1.73522e+06
1994	19329990	15504986	1.03041e+06	1.89295e+06	33133932	3.47566e+06	275127	203146	3.15411e+06	140839	75066.3	119326	93153.6	24037.2	7.84527e+07		297.55			581901	601790	43074.8	126902	1.54894e+06	59764.8	11999.2	16551.6	151325	3719.6	2035.69	7179.62	5815.09	3791.18	1.7734e+06
1995	19664596	15786852	1.03358e+06	2.00898e+06	33687104	3.52332e+06	283713	215383	3.19321e+06	143863	76043.8	119981	96426.7	23867.7	7.98569e+07		299.29			598997	619215	42801.6	134960	1.57828e+06	60377.4	12492	17496.3	151436	3921.57	2074.09	7231.76	6006.79	3742.3	1.81119e+06
1996	20021974	16054792	1.03715e+06	2.13153e+06	34215256	3.57164e+06	288238	228675	3.23666e+06	146915	77321.4	120664	99563.8	23349.2	8.12537e+07		301.002			616176	636196	42518.2	143511	1.60704e+06	60961.6	12807.1	17870.9	151118	4140.91	2110.46	7277.91	6166.19	3634.07	1848392
1997	20408872	16335990	1.042e+06	2.25444e+06	34759032	3621354	296007	243013	3.28703e+06	149675	78726	121304	102877	23145.9	8.27235e+07		302.791			633446	652679	42228	151430	1.63583e+06	61519.1	13156.5	18302.2	150343	4368.39	2143.2	7310.13	6323.21	3605.78	1.88545e+06
1998	20837000	16628727	1.04824e+06	2.38103e+06	35306336	3.67299e+06	303307	257946	3.34671e+06	152979	80276.4	122113	107771	23518.4	8.42689e+07		304.862			650705	668553	41932.9	159736	1.66417e+06	62060.8	13484.5	18764.4	149101	4600.26	2172.41	7345.83	6608.22	3551.84	1.92195e+06
1999	21294482	16943600	1.05667e+06	2.51124e+06	35874804	3.72791e+06	312041	274270	3.4133e+06	156717	82152.2	123098	112643	23849.2	8.59068e+07		307.239			667857	683768	41637.6	168100	1694019	62598.6	13815.2	19253.3	147498	4816.61	2199.88	7367.96	6861.59	3626.16	1.9595e+06
2000	21754986	17227380	1.06466e+06	2.64276e+06	36403676	3.78107e+06	316700	291468	3468945	159805	84060.1	124019	115962	23758.9	8.74593e+07		309.33			684896	698211	41342.6	176464	1.7228e+06	63116.7	14032.6	19799.3	145500	4996.18	2224.54	7385.12	7001.84	3597.95	1.99583e+06
2001	22225498	17493564	1072118	2.78241e+06	36884228	3.83123e+06	314899	308764	3510154	161475	85218	124303	118698	23824	8.89364e+07		311.456			701769	711853	41050.7	185490	1.75026e+06	63626.5	14241.8	20284.1	143229	5126.63	2240.19	7378.38	7103.8	3568.76	2030774
2002	22670502	17744372	1.08191e+06	2.92649e+06	37348108	3.88428e+06	313962	326836	3.55063e+06	163417	86563.1	124713	122418	24119.1	9.03683e+07		313.548			718274	724646	40766.6	194580	1.77847e+06	64141.7	14390	20852.5	140839	5218.6	2254.33	7369.79	7277.53	3618.73	2.06597e+06
2003	23135892	17976502	1.09352e+06	3.07443e+06	37766620	3.93623e+06	316128	345684	3596978	165051	87639.7	124909	125961	24528.3	9.17701e+07		315.687			734492	736650	40495.1	203656	1.80364e+06	64658.8	14411.3	21471	138400	5277.86	2265.08	7343.1	7445.31	3596.19	2.09822e+06
2004	23647126	18242114	1.11201e+06	3232566	38192860	3.99604e+06	321494	365815	3.65369e+06	167367	88893	125441	130374	25109	9.33009e+07		317.997			750342	747939	40242.9	212932	1.83101e+06	65192.6	14405.3	22176.2	135943	5327.59	2275.72	7319.23	7665.43	3636.33	2.13204e+06
2005	24188610	18509700	1131820	3.3909e+06	38626592	4056449	324199	385912	3.70467e+06	170631	90257.7	125616	134505	25695.2	9.48656e+07		320.363			765843	758655	40007.1	223168	1.85815e+06	65740.6	14467.8	23027	133345	5386.45	2286.97	7280.19	7878.11	3733.77	2165457
2006	24722876	18738520	1.15341e+06	3.55107e+06	38993032	4112542	327300	407186	3.77654e+06	174417	91301.7	126266	136769	26053.1	9.63373e+07		322.211			780974	768811	39790.6	233066	1883713	66295.9	14668.6	24087.9	130720	5461.13	2297.16	7251.34	8002.28	3710.8	2.19721e+06
2007	25177880	18933826	1.17275e+06	3.71325e+06	39299496	4.15779e+06	326846	428866	3.83606e+06	177545	92197.8	126639	140536	26359.6	9.761e+07		323.377			795565	778479	39590.3	242734	1.90841e+06	66865.1	14817.1	25265.4	127844	5534.89	2308.22	7218.22	8219.06	3759.61	2227847
2008	25501604	19035026	1185941	3.88117e+06	39492756	4.18303e+06	321710	447881	3.88069e+06	179736	92774.3	126697	143622	26627.8	9.84993e+07		323.252			809606	787651	39402.5	252785	1931368	67442.9	14707	26460.9	124708	5592.52	2319.92	7174.87	8395.27	3681.27	2.2567e+06
2009	25656198	19066170	1.18863e+06	4.05094e+06	39596832	4197515	306585	466992	3.87402e+06	180827	92730.2	125926	145446	26081.7	9.89749e+07		321.977			823069	796501	39226.7	263072	1.95205e+06	68057.9	14638.9	27592.6	121223	5612.81	2331.93	7120.82	8524.27	3572.18	2.28332e+06
2010	25802836	19100720	1.19314e+06	4.22559e+06	39698612	4211193	297715	484590	3.88945e+06	182550	92865.9	125777	147563	26293.6	9.94789e+07		320.922			836217	805203	39074.9	274275	1.97202e+06	68728.3	14451.6	28448.9	117647	5598.21	2347.89	7078.22	8679.36	3487.4	2.30933e+06
2011	25949610	19127374	1.19679e+06	4.40749e+06	39762532	4.22728e+06	288767	502268	3.91855e+06	184729	92892.2	125913	149620	26714.6	9.99605e+07		320.022			849123	813851	38945.6	284555	1.99176e+06	69468.5	14276.2	28962	114104	5563.44	2366.41	7047.02	8836.02	3488.08	2.33495e+06
2012	26126200	19137126	1.20137e+06	4592756	39800572	4.24478e+06	280971	520505	3.9607e+06	187780	92994.7	126056	151800	26726.4	1.0045e+08		319.15			861846	822452	38840.4	296078	2.01109e+06	70287.1	13885.2	29154.3	110726	5535.33	2388.14	7026.41	9016.32	3448.16	2.36035e+06
2013	26320480	19126390	1.20865e+06	4.78419e+06	39812712	4.26606e+06	270727	537888	4.00622e+06	190814	93076.9	126292	153661	26728.5	1.00924e+08		318.299			874422	831016	38760.9	308036	2.02969e+06	71191.4	13418.2	29081.2	107609	5533.21	2412.64	7011	9197.04	3390.44	2385179
2014	26556772	19116176	1.21622e+06	4975621	39813600	4291726	262279	554176	4060743	194286	93162.9	126763	156414	26637.8	1.01445e+08		317.453			886969	839615	38704.2	320192	2.04888e+06	72191	13139.8	28887.4	104909	5579.09	2439.47	7009.2	9420.61	3322.63	2.4106e+06
2015	26811880	19129628	1.22642e+06	5.16822e+06	39836340	4316153	253001	568238	4.11098e+06	197958	93309.2	126903	159859	26914	1.02026e+08		316.778			899588	848399	38674.8	333337	2.06789e+06	73292.1	12852	28598	102669	5675.63	2469.24	7005.85	9678.12	3379.36	2.43617e+06
2016	27053674	19140348	1.23757e+06	5.36994e+06	39830772	4.3403e+06	245704	580233	4149903	200681	93193.6	126708	160362	26710.9	1.02556e+08		315.892			912289	857510	38673.9	345280	2086004	74477	12621.2	28112.5	100923	5809.82	2500.47	7003.83	9824.28	3368.44	2.46102e+06
2017	27315300	19147550	1248986	5583601	39811244	4.36326e+06	238802	591160	4190182	203574	92980.9	126995	158890	26359.2	1.03099e+08		317.241			925098	866904	38697.6	358191	2.10383e+06	75740.9	12252.1	27443.8	99820.2	5980.89	2534.15	7019.36	9929.35	3361.61	2.48597e+06

## Sheet: Fig2a_StocksLTmin50%
In-use material stocks; lifetimes reduced by 50%; unit: ktons
Year	Concrete	Asphalt	Bricks	Sec. Aggr.	Prim. Aggr.	Solidwood	Paper	Plastics	Iron & Steel	Aluminum	Copper	Other Metals	Flat Glass	Cont. Glass	SUM
1870	33638.9	4.93548	127357	12685.9	959.223	351309	1429	0	15702.6	0	126.879	468.87	1350.25	742.897	545775
1871	35396.5	14.8065	131048	13237.6	951.817	368012	1459.63	0	16523.9	0	133.802	526.487	1387.57	759.102	569452
1872	37044.9	29.6129	134868	13814.6	944.469	385123	1494.97	0	17735.9	0	145.578	583.154	1425.72	776.739	593986
1873	38605.5	49.3548	138814	14415.3	937.166	402668	1531.62	0	18955.3	0	163.125	652.381	1464.64	795.235	619052
1874	40107.2	74.0323	142886	15037	929.9	420678	1568.64	0	20048.9	0	177.156	719.758	1504.28	814.248	644546
1875	41573.6	103.645	147084	15678	922.663	439177	1605.64	0	21172.9	0	187.699	789.896	1544.59	833.532	670673
1876	43018.5	138.194	151404	16337.2	915.452	458182	1642.86	0	22311.2	0	195.844	855.394	1585.54	853.047	697439
1877	44445.6	177.677	155847	17014.7	908.264	477701	1680.04	0	23422.5	0	205.376	935.537	1627.1	872.671	724837
1878	45847.5	222.097	160410	17711.6	901.1	497740	1717.19	0	24695	0	215.325	1022.61	1669.26	892.352	753044
1879	47205.7	271.452	165093	18430.1	893.962	518295	1754.35	0	26489.7	0	223.602	1108.25	1712	912.075	782389
1880	48346.7	325.742	170456	19173	886.851	539956	1792.03	0	28738	0	244.212	1205.11	1755.36	931.976	813811
1881	49870.8	384.966	176496	19942.4	879.771	562699	1835.71	0	31556.1	0	266.066	1313.85	1799.71	953.715	847998
1882	52132.9	449.113	183212	20738.8	872.729	586486	1881.04	0	34274.9	0	297.413	1439.92	1845.02	976.548	884606
1883	55359.5	518.129	190603	21561.1	865.728	611263	1926.83	0	36640.3	0	326.9	1570.51	1891.31	1000.04	923526
1884	58329.5	591.814	198666	22407.5	858.774	636978	1972.76	0	38398.7	0	353.358	1688.49	1938.56	1023.92	963207
1885	61436	669.663	207398	23276.8	851.872	663585	2018.72	0	39945.2	0	385.737	1799.86	1986.78	1048.04	1.0044e+06
1886	64910	750.804	216798	24168.8	845.028	691054	2064.71	0	43053.1	0.00131098	429.148	1922.5	2035.96	1072.31	1.0491e+06
1887	71057.2	834.285	226864	25083.9	838.245	719365	2110.69	0	46999.6	0.00917688	482.907	2068.49	2086.1	1096.67	1.09889e+06
1888	76694.6	919.428	237592	26023.5	831.53	748509	2156.67	0	50306.7	0.0174798	540.534	2208.79	2137.2	1121.07	1.14904e+06
1889	82649	1005.89	248983	26990.1	824.883	778478	2202.64	0	54207.9	0.0380185	598.307	2367.16	2189.26	1145.5	1.20164e+06
1890	89572.5	1093.52	259804	27986.5	818.31	809135	2248.67	0	58842.8	0.0646751	685.47	2526.44	2242.27	1169.96	1.25613e+06
1891	96896.2	1182.27	270054	29014.8	811.81	840473	2295.33	0	62736.9	0.130224	750.644	2724.69	2296.28	1194.63	1.31043e+06
1892	104718	1272.14	279733	30075.2	805.387	872482	2342.17	0	67193.4	0.243843	850.67	2942.99	2351.26	1219.42	1.36599e+06
1893	111633	1363.12	288839	31166	799.04	905150	2389.02	0	70182.2	0.338233	901.894	3161.88	2407.19	1244.27	1.41924e+06
1894	118896	1455.2	297372	32284.7	792.769	938466	2435.92	0	72554	0.554106	970.959	3365.21	2464.04	1269.17	1.47233e+06
1895	126535	1548.4	305332	33429.5	786.573	972420	2482.82	0	76277.3	0.773028	1067.27	3640.61	2521.76	1294.1	1.52734e+06
1896	135035	1642.7	312528	34599	780.452	1.007e+06	2529.72	0	79292.7	1.21084	1130.78	3867.29	2580.31	1319.05	1.58231e+06
1897	145189	1738.11	318994	35792.8	774.402	1.04221e+06	2576.63	0	83823.9	2.24677	1207.97	4161.62	2639.65	1344	1.64045e+06
1898	156771	1834.63	326352	37011.2	768.423	1.07804e+06	2623.53	0	89805.6	3.55411	1296.23	4465.01	2699.76	1368.97	1.70304e+06
1899	172193	1932.26	337062	38256.3	793.994	1.11314e+06	2670.44	0	97285.1	4.9781	1444.74	4793.98	2760.6	1393.93	1.77373e+06
1900	189894	2031	348072	39532.2	943.388	1.14593e+06	2717.08	0	109819	7.18679	1575.05	5249.68	2822.17	1418.82	1.85001e+06
1901	208918	2193.92	362401	40846.6	1372.36	1.18039e+06	2940.13	0	126034	9.68807	1729.89	5674.05	2895.85	1497.49	1.9369e+06
1902	234985	2453.31	378181	42209.9	2469.35	1.21665e+06	3212.54	0	144598	12.1956	1949.41	6127.78	2981.24	1604.05	2.03744e+06
1903	265968	3099.87	391357	43632.4	4478.27	1.25492e+06	3508.74	0	162188	15.075	2141.12	6605.54	3078.3	1725.22	2.14272e+06
1904	297099	3715.4	407352	45122	6459.44	1.29378e+06	3801.61	0	177329	18.5806	2335.46	7041.39	3187.34	1855.12	2.24909e+06
1905	337078	4449.51	426245	46684.1	9295.15	1.33251e+06	4063.54	0	199943	23.2508	2541.32	7570.27	3303.43	1965.58	2.37567e+06
1906	390701	5375.29	445606	48325.4	13372	1.37489e+06	4326.82	0	226206	29.3424	2798.51	8209.78	3426.51	2063.31	2.52533e+06
1907	444851	7419.25	464099	50055.1	19400.1	1420561	4580.48	0	252597	36.3538	3050.03	8854.45	3556.55	2152.41	2.68121e+06
1908	498234	9187.38	478874	51881.9	24649.7	1.45848e+06	4841.44	0	266784	40.8298	3271.54	9372.62	3693.55	2235.38	2.81154e+06
1909	565706	11104.7	497393	53811.5	31185.3	1.49938e+06	5094.45	0	291402	53.2348	3649.43	9955.05	3837.47	2313.73	2.97489e+06
1910	643354	13494.2	514526	55847.2	39126	1.53938e+06	5355.23	0	317581	68.2374	4075.6	10635	4022.13	2547.75	3.15001e+06
1911	721661	17664.8	528102	57993.1	50061.9	1.57567e+06	5608.18	0	338773	86.1514	4484.95	11276.5	4233.63	2801.68	3.31842e+06
1912	805356	23956.6	543699	60254.8	65098	1.61267e+06	5868.95	0	366369	113.396	4975.13	11943.6	4471.2	3060.83	3.50784e+06
1913	894151	32352.4	558640	62639.5	84053.6	1.64716e+06	6131.9	0	391824	142.954	5458.11	12715	4694.65	3130.81	3.7031e+06
1914	981350	42647.3	571354	65158.6	106008	1675954	6395.47	0	404493	173.881	5783.12	13398.6	4928.39	3210.8	3.88085e+06
1915	1.06825e+06	58765.1	582065	67831.3	137975	1.69914e+06	6659.2	0	421834	215.351	6329.11	14101	5243.79	3630.98	4.07204e+06
1916	1.16288e+06	78009.4	594506	70686.5	175827	1.72482e+06	6932.99	0	446280	266.436	7030.72	15145.2	5568.71	3889.85	4.29184e+06
1917	1.25237e+06	98573.4	603077	73760.6	215271	1.74494e+06	7209.58	0	469702	316.305	7687.41	16400.8	5944.46	4254.73	4.4995e+06
1918	1319011	116854	604228	77094	248632	1.76029e+06	7406.96	0	490190	358.064	8413.06	17671.4	6295.86	4317	4.66076e+06
1919	1400764	136390	608329	80724.8	285194	1.77745e+06	7482.18	0	501234	414.376	8791.13	18424.2	6529.97	3782.47	4.83551e+06
1920	1.49156e+06	162774	612231	84683.7	334199	1.79398e+06	8613.22	0	519656	483.246	9219.96	19421.1	6724.88	3313.77	5.04686e+06
1921	1580587	185787	615110	88951.2	377054	1.80138e+06	7249.64	0	516822	514.862	9386.54	19747.2	6879.66	2881.65	5.21235e+06
1922	1.69219e+06	216596	621875	93541	435179	1.81413e+06	8268.17	0	529363	557.126	9747.53	20512	7114.72	3047.3	5.45212e+06
1923	1.82326e+06	252084	632358	98462.9	502976	1.83285e+06	9453.11	0	550990	620.286	10321.3	21443.9	7427.32	3507.02	5.74575e+06
1924	1.96274e+06	298185	642693	103723	589808	1.84966e+06	9834.61	0	563903	685.055	10903	22512.8	7745.05	3777.75	6.06617e+06
1925	2.11301e+06	345520	654985	109337	679681	1864529	10921.3	0	582602	743.612	11489.9	23727.7	8069.79	3971.67	6.40859e+06
1926	2.26443e+06	391205	666724	115344	767099	1.87616e+06	11945.4	0	602586	814.758	12155.3	25126.1	8400.71	4125.61	6.74611e+06
1927	2.4206e+06	441208	677842	121801	863118	1.88116e+06	12411.8	0	618837	882.714	12738.5	26285.6	8737.82	4257.58	7.08988e+06
1928	2.57742e+06	499908	687878	128761	975515	1.87997e+06	12912.4	0	639833	956.708	13397.9	27443.6	9118.88	4553.41	7.45767e+06
1929	2.72187e+06	554185	695234	136277	1.08134e+06	1.87628e+06	13712.4	0	663186	1037.86	14136.4	28717	9547.31	4936.75	7.80046e+06
1930	2.84875e+06	606211	698451	144427	1.18448e+06	1.85724e+06	13066.2	0	671087	1105.65	14555.6	29420.8	9905.14	4804.4	8.08351e+06
1931	2.93455e+06	657857	700005	153306	1.28706e+06	1.82457e+06	12165.4	0	665797	1149.16	14701.3	29536.9	10193.5	4462.08	8.29535e+06
1932	2.96452e+06	701982	696598	162936	1.37567e+06	1.78441e+06	10663.4	0	650715	1154.64	14560.5	29106.7	10488.3	4402.74	8.40722e+06
1933	2.97148e+06	741110	689050	173258	1.45616e+06	1.7496e+06	11323.2	0	644475	1152.64	14533.9	28931.8	10787.7	4463.08	8.49633e+06
1934	2.98784e+06	783118	680734	184175	1.54344e+06	1.71844e+06	11497.8	0	641894	1145	14350.7	28847.9	11222	5191.52	8.6119e+06
1935	3.00157e+06	827591	673521	195622	1.63588e+06	1.69225e+06	12726.6	0	645774	1159.29	14494.8	29081.1	11790.1	6181.46	8.74764e+06
1936	3.05723e+06	888241	668476	207563	1760716	1671488	14460.4	0	659568	1220.42	14882.1	29812.2	12416.4	6905.74	8.99298e+06
1937	3112718	952633	663288	219967	1.89462e+06	1.65228e+06	15645.5	0	675304	1314.08	15266.5	30742.5	13104.3	7511.91	9.25439e+06
1938	3.15891e+06	1.02005e+06	656530	232816	2.03691e+06	1.62769e+06	14677	0	672232	1384.88	15278.3	30792	13608.6	6854.66	9.48773e+06
1939	3.22277e+06	1.09196e+06	651074	246127	2.19375e+06	1.60916e+06	16406.1	0	684191	1479.96	15574.1	31197.7	14267.1	7256.45	9.78521e+06
1940	3292801	1.1628e+06	643680	259939	2355582	1.59622e+06	17689.8	0	701597	1625.17	16133.2	32287.3	14992.3	7568.85	1.01029e+07
1941	3.4004e+06	1253491	634410	274300	2629377	1.59467e+06	21048.9	0	735876	1865.99	17361.9	34090.5	15913.8	8461.9	1.06213e+07
1942	3.5249e+06	1.34047e+06	622946	289293	2.85163e+06	1.59786e+06	21388.7	0	769365	2346.44	18351.3	35824.4	16897.7	8965.96	1.11002e+07
1943	3.57816e+06	1.40974e+06	609547	305072	3.04553e+06	1.60311e+06	21483.7	0	805486	3118.62	19310	37511.8	18082	10053.6	1.14662e+07
1944	3583385	1.47864e+06	595880	321799	3247933	1.61135e+06	21610.3	0	846531	3668.5	20235.4	39300	19288.1	10502	1.18001e+07
1945	3.58946e+06	1.54861e+06	583363	339523	3.43092e+06	1616310	21845.7	0	888634	4348.1	21076	40957.9	20415.7	10278.2	1.21157e+07
1946	3657416	1.64099e+06	575882	358159	3670449	1.62782e+06	23611.6	0	924643	4753.15	21999.6	42406.8	21491.4	9976.67	1.25796e+07
1947	3.73404e+06	1.75316e+06	569242	377546	3.94178e+06	1.63969e+06	25805.6	0	974582	5319.27	22852.2	44203.4	22640.9	10236.9	1.31211e+07
1948	3.82185e+06	1870330	564454	397477	4223242	1.64976e+06	27119.4	0	1.02977e+06	5993.63	23737.8	46204.8	23741.1	10034.7	1.36937e+07
1949	3.90633e+06	1.98635e+06	559537	417754	4498062	1.65104e+06	25787	0	1.07188e+06	6576.54	24374.2	47927.8	24619.8	8864.58	1.42291e+07
1950	4014385	2124675	556798	438215	4824704	1.65736e+06	29314.2	334.031	1.12847e+06	7339.18	25027.1	50359.2	25565.9	8830.07	1.48914e+07
1951	4134087	2.27891e+06	555117	458693	5.19591e+06	1.66145e+06	31801	667.347	1.1917e+06	8089.55	25866.5	52453.2	26836.2	10306.6	1.56319e+07
1952	4.26925e+06	2.44522e+06	552540	478948	5.58133e+06	1.66472e+06	31096.7	998.827	1.23648e+06	8952.17	26730	54539.7	27846.9	9421.1	1.63881e+07
1953	4425182	2.60714e+06	550223	498661	5.9661e+06	1.66949e+06	32799.6	1484.58	1.2926e+06	10110.5	27469.4	57017	28948.8	9861.44	1.71771e+07
1954	4.61035e+06	2776569	549887	517566	6.38767e+06	1677425	33176.1	1916	1.32257e+06	10879	27881	58020	29943.7	9631.41	1.80135e+07
1955	4851161	2.96554e+06	551455	535667	6.85048e+06	1.69374e+06	36681.4	2408.74	1.37119e+06	12019.4	28509	60078	30971.8	9912.45	1.89998e+07
1956	5.1167e+06	3.1671e+06	552884	553295	7354736	1.71616e+06	38762	2996.77	1.4153e+06	13334.5	28969.3	61320.2	31957.5	9824.44	2.00633e+07
1957	5363764	3354162	551034	570933	7845915	1.73869e+06	38644.1	3543.39	1.45429e+06	14307.1	29191.9	62839.2	32792.3	9170.32	2.10693e+07
1958	5630015	3.55386e+06	547979	588903	8315327	1.76382e+06	38811.1	4198.13	1.4736e+06	15040.8	29183.5	63437.1	33455.5	8452.26	2.20661e+07
1959	5.92805e+06	3768881	546221	607282	8866088	1.79438e+06	41457.8	4952.71	1.50737e+06	16425.1	29353.9	64230.4	34242.4	9236.02	2.32182e+07
1960	6191438	3989907	543376	626147	9405792	1816072	42198.3	5784.42	1.54054e+06	17521.7	29397.3	64745.4	34832.4	8755.73	2.43165e+07
1961	6455322	4214801	540356	645745	10014184	1.83526e+06	43505.4	6694.79	1.56677e+06	18727.3	29486.5	65401.5	35323.4	8483.21	2.54801e+07
1962	6732668	4.45528e+06	538505	666416	10634944	1.8551e+06	45471.1	7856.7	1594186	20109.7	29907.3	66344.5	36106.7	8645.29	2.66915e+07
1963	7.00821e+06	4695311	538702	688313	11247346	1.87788e+06	47595.5	9247.26	1.62421e+06	21710.2	30404.5	67424	36847.5	8705.57	2.79019e+07
1964	7.30233e+06	4.93315e+06	540869	711227	11894422	1.90282e+06	50916.2	10844.9	1.66241e+06	23458.1	31167.4	68782.7	37665	8980.18	2.9179e+07
1965	7608377	5183055	544420	734793	12499926	1.93212e+06	56078.1	12634.9	1.71084e+06	25354.2	32097	70576.5	38474.2	8986.16	3.04577e+07
1966	7913024	5.44427e+06	548929	758865	13204970	1.96041e+06	61444.7	14745.4	1.7579e+06	27776	33383.7	72397.2	39574.8	9204.59	3.18469e+07
1967	8207207	5686344	553358	783658	13857170	1.98494e+06	63000.4	17127	1798134	29899.7	34107.5	73711.9	40639.7	8557.04	3.31378e+07
1968	8523162	5946256	559481	809590	14525664	2.01098e+06	66358.2	19908.2	1.85122e+06	32168.8	34906.7	75132.3	41996.2	8467.74	3.45053e+07
1969	8858182	6.20593e+06	565946	837114	15133264	2.03679e+06	69991.8	23228.9	1.89072e+06	34727	35852.4	76892.2	42863.3	8741.65	3.58202e+07
1970	9152354	6485836	570427	866505	15858691	2.06158e+06	69348.5	26743.8	1926030	36928.3	36572.1	78495.1	43676.3	8383.36	3.72216e+07
1971	9467582	6769586	575323	900264	16641168	2.09228e+06	69860.9	30403.5	1.96581e+06	39436.6	37320.8	79798.2	44472.9	8100.34	3.87214e+07
1972	9787149	7054058	580546	938789	17430132	2.12689e+06	73882.5	34615.8	2.01368e+06	42593.7	38391.5	81677.2	45538.8	9215.17	4.02572e+07
1973	10125804	7389474	586087	982307	18328242	2162403	78258.2	39464.7	2.078e+06	46463.5	39477.1	84222.3	46539.1	9271.84	4.1996e+07
1974	10401883	7.67818e+06	591977	1.03115e+06	19041122	2.18923e+06	79687.4	43999.7	2.13774e+06	49744.3	40388.9	86571.2	47112.4	9464.81	4.34283e+07
1975	10592161	7894856	598249	1.08585e+06	19612622	2.211e+06	72537.2	47184.9	2.16215e+06	51444.6	40527.2	87472.4	47508.1	8983.1	4.45125e+07
1976	10786894	8100277	606621	1.14697e+06	20247414	2.24012e+06	76394.8	51135.7	2.19991e+06	54053.3	41016.8	89061.4	47820.9	9804.94	4.56975e+07
1977	11006589	8.32101e+06	616699	1.215e+06	20860208	2.27453e+06	80272.9	55286.7	2.23476e+06	56897.7	41569.8	90562.3	48208.9	10640.6	4.69122e+07
1978	11249510	8578343	628729	1.29025e+06	21478680	2.31072e+06	85149.5	59720.6	2.27684e+06	60176.1	42484.7	91890.1	48297.7	8847.75	4.82096e+07
1979	11474184	8829281	638750	1.37276e+06	22052658	2.34392e+06	89323.6	65062.1	2.28436e+06	63184.6	43357.4	92749.9	47923.5	11268.9	4.94088e+07
1980	11631442	8990431	645181	1.46232e+06	22464936	2.367e+06	89991.6	70197.8	2297174	65616.5	43727.7	92913.7	47488.1	11133.6	5.02796e+07
1981	11757485	9084057	649179	1.55864e+06	22898976	2.38567e+06	92569.6	75255.2	2.31831e+06	67491.8	44349.9	92980.4	46846	10930.8	5.10827e+07
1982	11826070	9169699	650752	1.66123e+06	23311310	2404541	90679.9	79932.9	2.31972e+06	69251.7	44522.6	92430.1	46378.1	10827.6	5.17773e+07
1983	11938736	9282706	655247	1.76939e+06	23766320	2436344	96971.2	85144.6	2.32165e+06	71839.5	44927.6	92081	46846.8	10794.7	5.2619e+07
1984	12112338	9428516	661196	1.88239e+06	24273208	2474453	105809	90794.4	2.3395e+06	74662.5	45545	91955.5	48261.2	10748.5	5.36394e+07
1985	12306103	9581535	666360	1.99982e+06	24789660	2.51487e+06	109394	96758.1	2.35103e+06	77575.5	46119.7	91685.4	49584.6	10685	5.46912e+07
1986	12527423	9749569	672507	2.12163e+06	25330010	2561284	114923	103405	2.3546e+06	79723	46738	91418.5	51285.6	10784.7	5.58153e+07
1987	12756593	9926319	678895	2.24814e+06	25882900	2612844	121900	110917	2.36264e+06	81734.9	47493.4	91165.2	53439.9	11857.6	5.69868e+07
1988	12983267	10093443	684575	2.37975e+06	26417914	2662036	127613	118797	2.35852e+06	83667.1	48346.6	91202.3	55497.3	12522.4	5.81171e+07
1989	13198946	10233404	688736	2.51659e+06	26903158	2710730	130951	126686	2.3699e+06	85180.6	49008.2	91164	58834.3	12263.7	5.91756e+07
1990	13394059	10410569	692249	2.65845e+06	27419336	2.75459e+06	132996	134905	2.38002e+06	86280.8	49557.2	91039	61428.5	12302.2	6.02778e+07
1991	13535598	10554032	694199	2805096	27847570	2789893	132213	143133	2.38124e+06	86821.5	49958.2	90831.6	63540.6	12090	6.11862e+07
1992	13682951	10721128	696338	2.95703e+06	28271700	2.82722e+06	135352	151963	2.39374e+06	87916.7	50598.8	90933.1	66065.5	12154.6	6.21451e+07
1993	13855399	10916633	699281	3.11539e+06	28707520	2864471	139848	161104	2.40084e+06	90254.7	51567.7	91586.8	68892.9	12256.6	6.3175e+07
1994	14066427	11116954	703152	3281132	29129772	2.90141e+06	146048	171816	2436423	92928.5	52692.1	92622.7	72564.3	12413.4	6.42764e+07
1995	14265830	11316156	706794	3454277	29521490	2.9354e+06	150966	182642	2.48596e+06	95409.2	53709.5	94210.3	76842.3	12224.2	6.53519e+07
1996	14485612	11522002	710661	3.63355e+06	29881142	2968959	150780	194636	2.54268e+06	97929.5	55047.7	95981.4	80839.1	11675.1	6.64315e+07
1997	14736330	11770268	715542	3809164	30255154	3.00295e+06	155150	207749	2.60747e+06	100084	56488.9	97769	84537.6	11521	6.76102e+07
1998	15031264	12052021	721715	3.98631e+06	30633166	3038863	159463	221282	2679610	102637	58064	99787.3	89515.1	11964.3	6.88857e+07
1999	15357213	12363116	729967	4165998	31024048	3.07856e+06	164484	235983	2756549	105635	59929.8	101881	94152.1	12330.5	7.02498e+07
2000	15687556	12638857	737654	4350013	31360548	3.11702e+06	164649	251414	2819061	108251	61780.9	103831	97110.9	12214.3	7.151e+07
2001	16024832	12886452	744814	4.53972e+06	31658538	3152835	160198	266530	2.86484e+06	110254	62865.3	105003	99287.5	12146.6	7.26883e+07
2002	16336288	13107156	754327	4734984	31918586	3191805	157991	282428	2.91005e+06	113510	64125.5	106277	102175	12415.9	7.37921e+07
2003	16669801	13301684	765743	4933917	32143802	3229296	159877	298658	2.9636e+06	116833	65115	107287	104841	12696.8	7.48732e+07
2004	17054984	13524882	784138	5.13382e+06	32394116	3274192	164620	315903	3.03284e+06	120619	66292.1	108708	108270	13144.2	7.60965e+07
2005	17484608	13750711	803808	5332694	32635440	3.31891e+06	166434	333097	3.10108e+06	125146	67594.9	109737	111705	13523.5	7.73545e+07
2006	17914774	13941776	825329	5530344	32822032	3.35777e+06	167799	351889	3192325	130296	68568.3	111255	113220	13629.9	7.8541e+07
2007	18274474	14101801	844479	5728153	32951026	3.38432e+06	166038	370966	3270494	134606	69361.4	112408	116193	13856.8	7.95382e+07
2008	18503714	14170741	857256	5928033	32958258	3389816	160024	386948	3328063	137731	69775.2	113016	118250	14025.5	8.01357e+07
2009	18565242	14169829	859346	6.13132e+06	32867384	3.38419e+06	145385	402784	3.3282e+06	139473	69472.1	112550	118750	13290.3	8.03072e+07
2010	18619262	14169552	863036	6338099	32761260	3377835	139626	416217	3.34417e+06	141671	69267.2	112679	119436	13428.1	8.04855e+07
2011	18676596	14159273	865706	6.54733e+06	32630492	3.37383e+06	134922	429300	3.36917e+06	144231	68845.9	113070	119808	13754.3	8.06463e+07
2012	18769978	14129152	869114	6757544	32469610	3.37059e+06	130651	442076	3.4064e+06	147016	68400.7	113499	120154	13614.2	8.08078e+07
2013	18890074	14075437	875224	6967582	32277942	3.36979e+06	124062	454719	3451089	148447	67851	113996	120171	13542.9	8.09499e+07
2014	19060628	14017533	881715	7.17715e+06	32076446	3.37152e+06	120476	469337	3.50997e+06	149959	67245.2	114621	121293	13399.8	8.11513e+07
2015	19258336	13979332	890916	7387020	31881700	3.36991e+06	115795	485311	3.56595e+06	152604	66644.3	114723	123412	13760	8.14054e+07
2016	19448196	13938042	901222	7.59889e+06	31677428	3.36597e+06	112852	501122	3.60681e+06	156388	65744	114257	122756	13433.6	8.16231e+07
2017	19657886	13896850	911788	7.81912e+06	31457880	3.35966e+06	109838	517554	3.6349e+06	160793	64732.7	114231	120134	13119.1	8.18385e+07

## Sheet: Fig2b_StocksLTplu50%
In-use material stocks; lifetimes extended by 50%; unit: ktons
Year	Concrete	Asphalt	Bricks	Sec. Aggr.	Prim. Aggr.	Solidwood	Paper	Plastics	Iron & Steel	Aluminum	Copper	Other Metals	Flat Glass	Cont. Glass	SUM
1870	38728.2	4.93548	163981	2.00478	8377.56	420894	4036.61	0	23659.2	0	134.481	809.956	2092.07	1995.49	664715
1871	41157.9	14.8065	169223	2.74553	8750.6	443609	4127.35	0	24705.2	0	143.729	873.864	2149.94	2042.79	696800
1872	43587	29.6129	174642	3.73347	9141.79	467168	4223.08	0	26148.2	0	158.345	936.066	2208.68	2091.69	730338
1873	46015.5	49.3548	180238	5.04001	9550.81	491574	4322.59	0	27604.5	0	179.29	1010.1	2268.35	2141.99	764960
1874	48443	74.0323	186012	6.75308	9977.35	516829	4424.98	0	28940.8	0	197.306	1081.55	2329.02	2193.5	800509
1875	50869.4	103.645	191963	8.9798	10421.1	542935	4529.43	0	30313.2	0	212.424	1155.08	2390.76	2246.02	837148
1876	53294.4	138.194	198090	11.8493	10881.6	569895	4635.67	0	31705.3	0	225.724	1223.4	2453.66	2299.48	874854
1877	55718	177.677	204393	15.5159	11358.6	597709	4743.18	0	33076.9	0	240.956	1306.15	2517.77	2353.72	913610
1878	58139.7	222.097	210872	20.1627	11851.5	626379	4851.61	0	34622	0	257.104	1396.28	2583.15	2408.64	953603
1879	60559.4	271.452	217526	26.0056	12360.1	655906	4960.79	0	36712.9	0	272.028	1486.54	2649.84	2464.15	995195
1880	62828	325.742	224915	33.2983	12892.9	686890	5071.03	0	39290.8	0	299.69	1591.14	2717.93	2520.33	1.03938e+06
1881	65564.3	384.968	233038	42.3378	13492.8	719331	5187.95	0	42477.5	0	328.978	1712.28	2787.81	2578.82	1.08693e+06
1882	69123.6	449.129	241894	53.4709	14184	753229	5309.91	0	45614.4	0	368.144	1856.5	2859.49	2639.29	1.13758e+06
1883	73714.9	518.226	251482	67.1007	14980.7	788584	5435.7	0	48465	0	405.854	2011.2	2932.99	2701.5	1.1913e+06
1884	78093.7	592.258	261801	83.693	15794.9	825394	5564.4	0	50799.9	0	440.972	2158.77	3008.31	2765.2	1.2465e+06
1885	82633.9	671.226	272849	103.783	16652.2	863658	5695.32	0	53032.3	0	482.491	2304.43	3085.46	2830.19	1.304e+06
1886	87555.3	755.129	284625	127.979	17567	903377	5827.95	0	56918.8	0.00131098	535.572	2465.37	3164.42	2896.32	1.36582e+06
1887	95161.6	843.968	297126	156.964	18699.9	944547	5961.84	0	61689.8	0.00917688	599.59	2653.18	3245.18	2963.42	1.43365e+06
1888	102278	937.742	310352	191.497	19827.5	987169	6096.71	0	65832.6	0.0174798	668.109	2838.5	3327.73	3031.37	1.50255e+06
1889	109750	1036.45	324300	232.408	21008.1	1.03124e+06	6232.3	0	70577.8	0.0380185	737.415	3045.03	3412.05	3100.04	1.57467e+06
1890	118255	1140.1	337737	280.592	22245	1.07662e+06	6368.51	0	76090.6	0.0646751	836.716	3255.92	3498.11	3169.37	1.6495e+06
1891	127243	1248.68	350661	336.998	23498.6	1.12332e+06	6505.8	0	80960.7	0.130224	914.593	3510.02	3585.94	3239.44	1.72502e+06
1892	136811	1362.19	363070	402.62	24774.5	1.17132e+06	6643.91	0	86586.1	0.243843	1027.91	3789.54	3675.51	3310.15	1.80277e+06
1893	145535	1480.65	374961	478.476	25971.8	1220620	6782.62	0	91013.3	0.338233	1093.18	4076.36	3766.78	3381.42	1.87916e+06
1894	154642	1604.03	386331	565.599	27175.4	1.27122e+06	6921.81	0	95093	0.554109	1177.35	4355.68	3859.75	3453.18	1.9564e+06
1895	164140	1732.35	397179	665.012	28384.7	1.32311e+06	7061.37	0	100694	0.773043	1290.24	4716.24	3954.39	3525.35	2.03645e+06
1896	174498	1865.61	407313	777.708	29624.6	1.37627e+06	7201.21	0	105610	1.21091	1372.28	5037.7	4050.66	3597.89	2.11722e+06
1897	186501	2003.81	416765	904.628	30950.5	1.43071e+06	7341.25	0	111986	2.24702	1470.39	5436.03	4148.56	3670.75	2.20189e+06
1898	199920	2146.94	427157	1046.64	32402.1	1.48641e+06	7481.46	0	119845	3.55495	1582.33	5851.63	4248.06	3743.88	2.29184e+06
1899	217181	2295	440950	1204.49	34234.5	1.54202e+06	7621.79	0	129456	4.98042	1757.61	6300.26	4349.14	3817.25	2.39119e+06
1900	236755	2448	455092	1378.84	36233.4	1.59596e+06	7761.95	0	144513	7.1924	1918.11	6883.05	4451.75	3890.74	2.4973e+06
1901	257748	2669	472608	1570.17	38562.2	1.65224e+06	8078.47	0	163593	9.70015	2106.96	7442.64	4567.31	4018.18	2.61521e+06
1902	285968	2990.3	491631	1778.83	41620.2	1.71102e+06	8528.99	0	185272	12.2195	2364.73	8040.6	4695.42	4189.71	2.74811e+06
1903	319368	3702.59	508114	2005.02	45662.2	1.77259e+06	9091.35	0	206178	15.1193	2599.3	8672.66	4836.04	4398.53	2.88723e+06
1904	353235	4387.69	527488	2248.82	49757.1	1.83558e+06	9728.71	0	224757	18.6589	2841.34	9274.01	4989.54	4640.43	3.02894e+06
1905	396296	5195.18	549838	2510.17	54793.6	1.89932e+06	10393	0	250803	23.3824	3099.74	9980.71	5151.01	4886.92	3.19229e+06
1906	453386	6198.15	572745	2788.97	61165.7	1967621	11087.9	0	280381	29.555	3414.08	10811.1	5320.43	5136.41	3.38009e+06
1907	511445	8323.1	594883	3085.01	69594	2040109	11795.9	0	309958	36.689	3726.9	11659.9	5497.77	5387.54	3.5755e+06
1908	569229	10176	613416	3398.11	77359	2.10573e+06	12524	0	327352	41.3557	4013.42	12395.9	5683	5639.12	3.74696e+06
1909	641597	12181.8	635820	3728.01	86531.9	2.17522e+06	13257.2	0	355401	54.0631	4459.76	13210.8	5876.11	5890.1	3.95322e+06
1910	724601	14663.6	656988	4074.47	97236.9	2.24463e+06	14004.4	0	385487	69.5353	4957.95	14140	6110.86	6298.93	4.17326e+06
1911	808669	18930.1	674777	4437.25	111070	2311143	14752.2	0	411463	88.1387	5443.6	15050.3	6373.33	6775.69	4.38897e+06
1912	898469	25321.3	694801	4816.08	129144	2.37913e+06	15510.5	0	445269	116.328	6015.68	16009.3	6662.74	7305.33	4.62857e+06
1913	993640	33820	714425	5210.68	151287	2.44534e+06	16276.8	0	478966	147.109	6587.98	17099.2	6938.88	7688.87	4.87743e+06
1914	1087444	44222	732125	5620.8	176593	2.50654e+06	17049	0	502218	179.546	7011.93	18129.9	7226.12	8062.05	5.11243e+06
1915	1.18121e+06	60454.2	748173	6046.2	212099	2.56281e+06	17825.9	0	532162	222.822	7668.67	19208.1	7595.81	8761.31	5.36424e+06
1916	1.28311e+06	79830	766340	6486.7	253712	2.62223e+06	18616.3	0	570526	276.031	8494.73	20654.9	7975.8	9394.03	5.64764e+06
1917	1.38051e+06	100564	781058	6942.18	297177	2.67669e+06	19416.9	0	608795	328.417	9291.01	22338.8	8407.38	10163.2	5.92169e+06
1918	1456039	119086	788793	7412.61	334868	2.72698e+06	20145.3	0	645356	373.211	10172.3	24063.6	8815.39	10690.4	6.1528e+06
1919	1.548e+06	138966	799914	7898.05	376111	2779566	20718.8	0	673891	433.21	10722.5	25298.4	9107.02	10575	6.4012e+06
1920	1.65068e+06	165813	811251	8398.63	430191	2.83182e+06	22264.7	0	710454	506.561	11340.5	26805.8	9360.75	10290.3	6.68918e+06
1921	1.75366e+06	189427	821936	8909.38	478506	2.87493e+06	21759.4	0	725444	543.69	11714.4	27669.3	9576.56	9863.65	6.93394e+06
1922	1.88159e+06	221027	836813	9430.31	542503	2.92301e+06	22775.4	0	755658	592.98	12302.4	28994.9	9876.51	9893.91	7.25447e+06
1923	2031732	257553	855634	9961.41	616606	2.97645e+06	24447.5	0	795639	665.369	13125	30509.6	10260.2	10301.3	7.63289e+06
1924	2.1934e+06	304956	874439	10502.7	710202	3.02758e+06	25768.1	0	827824	742.251	13980.1	32184.9	10657.7	10690.4	8.04293e+06
1925	2.36942e+06	353885	895244	11054.3	807330	3.07713e+06	27751.7	0	866615	816.34	14867.4	34033.9	11072.9	11080.3	8.48031e+06
1926	2550618	401619	915466	11616.1	902552	3.12505e+06	29979.1	0	907105	906.805	15861.9	36098.7	11505.6	11468.8	8.91985e+06
1927	2.741e+06	454449	934992	12188.3	1.007e+06	3.16936e+06	31851.7	0	943659	998.09	16804	37963	11955.8	11854	9.37408e+06
1928	2.93659e+06	517134	953358	12771	1.12854e+06	3211690	33644.8	0	985129	1099.62	17851.8	39873.5	12461.2	12411.2	9.86256e+06
1929	3.12448e+06	576926	969007	13364.4	1.24429e+06	3.25587e+06	35667.4	0	1.03027e+06	1212.58	19007.9	41958	13025.4	13124	1.03382e+07
1930	3.29954e+06	636372	980568	13968.7	1.35826e+06	3.28768e+06	36334.3	0	1.06136e+06	1316.03	19873	43538.6	13532	13411.2	1.07658e+07
1931	3438358	697685	990695	14586.6	1.47268e+06	3306376	36121.2	0	1079448	1398.28	20491.2	44591.8	13984.8	13367.8	1.11298e+07
1932	3.52601e+06	753722	996244	15218.6	1574222	3.31603e+06	34709.2	0	1.08654e+06	1444.91	20846.4	45135.7	14462.5	13426.7	1.1398e+07
1933	3594768	806526	998192	15865.1	1.66869e+06	3.32864e+06	34716.3	0	1.10045e+06	1485.89	21333.3	45939.4	14965.3	13566.3	1.16451e+07
1934	3.67635e+06	863404	1.00005e+06	16526.7	1.77096e+06	3342778	34711.6	0	1.11591e+06	1522.25	21673	46813.1	15624.5	14388.1	1.19207e+07
1935	3.75796e+06	923849	1.00378e+06	17204.2	1.87937e+06	3.36063e+06	35888	0	1.13692e+06	1581.27	22342.6	47979.5	16440.1	15752.3	1.22197e+07
1936	3883364	1.00197e+06	1.0105e+06	17898.5	2.02116e+06	3383502	38172.1	0	1.1687e+06	1689.14	23254.2	49639.3	17337.1	17188.6	1.26344e+07
1937	4.00971e+06	1085863	1.0179e+06	18611.2	2.17303e+06	3407681	40607.7	0	1.20352e+06	1833.38	24163.7	51525.3	18315.3	18674.7	1.30714e+07
1938	4.12717e+06	1.17553e+06	1024496	19343.8	2.33434e+06	3.42549e+06	41158.6	0	1.21996e+06	1959.56	24708.2	52584.8	19119.4	18987.6	1.34849e+07
1939	4.26231e+06	1.27336e+06	1.03308e+06	20098.4	2.51131e+06	3.44701e+06	43577.3	0	1251387	2114.97	25553.3	54064.8	20072.3	19892.6	1.39638e+07
1940	4.4039e+06	1.37423e+06	1.04028e+06	20877.6	2694474	3.46994e+06	46215.3	0	1.28772e+06	2325.38	26685.4	56283.4	21076.3	20794.6	1.44648e+07
1941	4.58462e+06	1.49873e+06	1.04603e+06	21684.4	2.99091e+06	3.49883e+06	51219.9	0	1339959	2635.76	28513.7	59242.6	22263	22305.8	1.51669e+07
1942	4785782	1.62254e+06	1.04984e+06	22522.1	3.23727e+06	3.52672e+06	54423.1	0	1389475	3188.61	30126.3	62119	23512	23713.6	1.58312e+07
1943	4921449	1.73138e+06	1.05183e+06	23394.5	3.45692e+06	3.55095e+06	56857.2	0	1.43743e+06	4032.86	31723.4	64885.4	24977.3	25755.7	1.63816e+07
1944	5016818	1.84258e+06	1.05351e+06	24305.6	3.68697e+06	3.57307e+06	58806.9	0	1.48386e+06	4649.92	33289	67635.3	26490	27474.6	1.68995e+07
1945	5.12215e+06	1.95698e+06	1056192	25259.6	3.89957e+06	3.58868e+06	60488.6	0	1.52486e+06	5387.7	34754.9	70095.7	27952.2	28470.3	1.74008e+07
1946	5.29898e+06	2.0948e+06	1.06363e+06	26261.3	4170678	3609783	63466.5	0	1.5557e+06	5840.76	36271.5	72180.7	29390.2	29025.3	1.8056e+07
1947	5493669	2.25246e+06	1.07152e+06	27315.6	4475423	3.63159e+06	67429.5	0	1.59965e+06	6447.79	37671.3	74484.5	30928	29819.1	1.87984e+07
1948	5.70754e+06	2414476	1080783	28427.9	4.792e+06	3.65243e+06	71141	0	1.65046e+06	7162.51	39053.4	76932.9	32437.8	30177.8	1.9583e+07
1949	5924211	2.57469e+06	1.08935e+06	29604.4	5103484	3665392	72261.5	0	1.69102e+06	7792.8	40142.2	79112.8	33739.2	29349.9	2.03401e+07
1950	6167792	2.75773e+06	1.09949e+06	30852.1	5.46823e+06	3.68414e+06	77013	334.031	1.74832e+06	8615.75	41221.1	82061.9	35117.8	28980.2	2.12299e+07
1951	6422472	2959309	1.11009e+06	32179.7	5.87885e+06	3.70083e+06	82123.8	667.382	1.81328e+06	9442.96	42484	84762.5	36840	30200.1	2.22035e+07
1952	6687261	3177665	1.11931e+06	33597.5	6304836	3.71604e+06	84607.5	999.821	1.86126e+06	10403.9	43794.4	87565.5	38346.2	29934.2	2.31956e+07
1953	6.96275e+06	3.39744e+06	1.12846e+06	35118.6	6731024	3730499	88395	1497.17	1.92425e+06	11693.6	45028.5	90898.2	40012	30349.5	2.42174e+07
1954	7254202	3.63044e+06	1.13952e+06	36759.3	7194674	3.74336e+06	91173.1	1993.11	1.9661e+06	12646.5	46003.6	92924.9	41649.3	30360.4	2.52818e+07
1955	7.58768e+06	3.88848e+06	1.15264e+06	38539.6	7.70028e+06	3757607	96684.3	2652.52	2030902	14045.3	47278.4	96176.5	43389.6	30691.9	2.64871e+07
1956	7935027	4.16463e+06	1.16599e+06	40484	8.24841e+06	3.77086e+06	101972	3474.21	2093382	15702.9	48473.1	98742.8	45142.3	30814.3	2.77631e+07
1957	8257703	4431526	1.17655e+06	42620.9	8785096	3.77898e+06	105291	4291.68	2.15097e+06	17087.6	49509.1	101650	46798.5	30264.9	2.89783e+07
1958	8598197	4.71452e+06	1.18637e+06	44983.1	9302032	3.78682e+06	108013	5266.58	2.18782e+06	18271.9	50373.3	103637	48353.8	29222.5	3.01839e+07
1959	8972681	5.01341e+06	1.19782e+06	47606.1	9902468	3.79918e+06	112681	6394.27	2.23804e+06	20116.3	51449.7	105775	50123.3	29324.7	3.15471e+07
1960	9316700	5317830	1.20826e+06	50527.5	10494148	3802948	116229	7667.18	2288088	21671.9	52407.7	107579	51794.6	28874.5	3.28647e+07
1961	9666210	5627588	1218210	53782.3	11157148	3.80474e+06	120024	9075.6	2333296	23343	53399.7	109488	53453.2	28305.6	3.42581e+07
1962	10034354	5.95782e+06	1.22865e+06	57407.7	11835577	3807260	124509	10768.1	2.3823e+06	25212.6	54697.4	111684	55461.3	28076.5	3.57138e+07
1963	10405194	6.29477e+06	1.24015e+06	61439.1	12508963	3.81229e+06	129375	12729.9	2.4369e+06	27337	56036.9	114056	57453.2	27976.5	3.71847e+07
1964	10797076	6636610	1.25237e+06	65910.3	13220246	3.81902e+06	135676	14947.8	2502702	29660.3	57604.4	116768	59524.8	28181	38736298
1965	11200264	6.9968e+06	1.26459e+06	70853.6	13892918	3.82999e+06	144665	17411.5	2.58047e+06	32198.1	59300.9	119979	61575.5	28337	4.02994e+07
1966	11598950	7.37521e+06	1.27638e+06	76300.3	14668077	3.84013e+06	155168	20272.2	2.65748e+06	35338.9	61319.1	123268	63905.5	28657.4	4.19805e+07
1967	11984230	7.74277e+06	1.28683e+06	82281.4	15393685	3.84662e+06	162922	23521.1	2728426	38263.8	62741.5	126081	66209.6	28244.7	4.35728e+07
1968	12391626	8136709	1.29793e+06	88826.4	16139426	3.85429e+06	171700	27306.3	2.814e+06	41417.6	64208.7	129008	68831.8	27791.4	4.52531e+07
1969	12823094	8538160	1.30856e+06	95962.3	16828698	3860568	181227	31772.5	2.88819e+06	44942.1	65793.7	132266	70988.7	27759.8	4.6898e+07
1970	13222467	8967360	1.31665e+06	103632	17640714	3863774	187242	36593	2.95864e+06	48178.3	67127.5	135340	73108.6	27443.3	4.86483e+07
1971	13653407	9408553	1.32476e+06	112609	18516588	3.87012e+06	192615	41756.7	3.03195e+06	51773	68471.2	138067	75218.4	26872	5.05128e+07
1972	14099776	9858401	1.33286e+06	122984	19406222	3877194	200603	47711.9	3.11174e+06	56071.6	70126.3	141312	77583.6	26991.3	5.24296e+07
1973	14576613	10365568	1340957	134834	20412596	3.88195e+06	209797	54586.7	3207409	61167.7	71797.5	145169	79851.7	27273.7	5.45696e+07
1974	15002845	10831453	1.34903e+06	148223	21241760	3875046	216399	61422.6	3.29816e+06	65794.6	73308.5	148802	81664.3	27475	5.64214e+07
1975	15356214	11231102	1357064	163207	21938196	3.86074e+06	213571	67117	3.35358e+06	68983.4	74070.8	150991	83289.6	27091.4	5.79452e+07
1976	15727951	11625678	1366772	179833	22707228	3852365	218233	73793.7	3.42351e+06	73227.9	75217.2	153905	84848.3	27555.4	5.95901e+07
1977	16138918	12041945	1.37782e+06	198152	23464152	3.84893e+06	223987	80956	3.493e+06	77874.9	76464.5	156801	86530	28767.2	6.12943e+07
1978	16586591	12501741	1.39055e+06	218221	24237044	3.84786e+06	231581	88567.3	3.57243e+06	83177.7	78112.6	159612	87973.6	27788.9	6.31113e+07
1979	17027526	12962407	1.40117e+06	240115	24975826	3844975	240025	96891.4	3.61856e+06	88451.7	79755.1	162034	89010.4	29440.4	6.48562e+07
1980	17409932	13340514	1.40825e+06	263931	25563112	3.83339e+06	245480	104679	3.66929e+06	93294.6	80922.4	163794	90046.5	30482.4	6.62971e+07
1981	17767192	13658464	1.41304e+06	289794	26182046	3.81897e+06	251724	112336	3.72639e+06	97590	82353.5	165428	90938.4	30920	6.76872e+07
1982	18070066	13975634	1.41562e+06	317856	26788646	3.80654e+06	254115	119679	3.76079e+06	101703	83329.7	166368	92029.2	31092.4	6.89835e+07
1983	18416844	14326603	1.42135e+06	348291	27446488	3.80911e+06	262459	127585	3.792e+06	106593	84519.1	167417	93991	31170.1	7.04344e+07
1984	18821318	14716882	1.42872e+06	381287	28163984	3.8203e+06	274958	135887	3.83639e+06	111855	85893.6	168612	96749.4	31173.6	7.2074e+07
1985	19240636	15122253	1.43545e+06	417034	28898266	3836265	284896	144287	3.87379e+06	117632	87193.3	169637	99262.5	31114.5	7.37577e+07
1986	19681734	15551947	1.44327e+06	455712	29663530	3.86082e+06	296894	153100	3.90353e+06	123201	88499.8	170689	102038	31180.5	7.55261e+07
1987	20125880	16000340	1.45138e+06	497474	30448634	3.89337e+06	311124	162639	3.93609e+06	129036	89900.1	171782	105136	32281.3	7.73551e+07
1988	20564260	16448491	1.45879e+06	542437	31223498	3926771	325429	172629	3.95169e+06	134918	91347.3	173136	107947	33508.8	7.91549e+07
1989	20989896	16875254	1.46464e+06	590671	31956324	3.96323e+06	337481	182780	3.97772e+06	140445	92547.5	174307	111826	33975.7	8.08911e+07
1990	21394810	17335964	1.46972e+06	642194	32727608	3.99848e+06	348901	193398	3999663	145747	93582.4	175230	114782	34416	8.26745e+07
1991	21747790	17749602	1.47305e+06	696969	33418292	4.02862e+06	356807	204201	4.01025e+06	150613	94425.9	175869	117095	34517.3	8.42581e+07
1992	22110102	18171646	1.47633e+06	754906	34112832	4.06391e+06	366668	215778	4.0276e+06	155729	95475.1	176577	119629	34718.6	8.58819e+07
1993	22502820	18613450	1.48014e+06	815871	34828268	4.10193e+06	377999	227680	4.03442e+06	161457	96823.2	177562	122239	34949.3	8.75756e+07
1994	22940992	19056598	1484597	879696	35540496	4.14224e+06	391248	241221	4.06678e+06	167170	98297	178639	125495	35245.9	8.93487e+07
1995	23375340	19490604	1.48856e+06	946196	36232720	4.18206e+06	403458	255066	4.10985e+06	172759	99635.9	179996	129254	35228.1	9.11007e+07
1996	23837480	19910900	1.49251e+06	1.01499e+06	36902484	4.22362e+06	411791	270222	4.15572e+06	178578	101278	181323	132784	34731.5	9.28484e+07
1997	24336308	20345008	1.49724e+06	1.08317e+06	37589344	4267358	423179	286666	4207636	184301	103021	182537	136237	34394.3	9.46764e+07
1998	24883524	20788508	1.50301e+06	1.15247e+06	38286336	4314237	434379	303787	4266892	190720	104911	183934	141243	34632.7	9.65886e+07
1999	25466106	21250556	1.5106e+06	1.22288e+06	39003348	4.3658e+06	447101	322449	4331360	197715	107111	185419	146102	35010.4	9.85916e+07
2000	26059502	21678780	1.51729e+06	1.29443e+06	39674852	4417094	455812	342194	4383143	204123	109314	186797	149405	35043.5	1.00508e+08
2001	26668150	22086394	1.52308e+06	1367240	40317920	4467034	457867	362073	4419179	209108	110759	187413	152028	35051.9	1.02363e+08
2002	27258488	22475170	1.53081e+06	1.44149e+06	40932768	4.52173e+06	459556	383209	4.45301e+06	214313	112370	188082	155455	35356.4	1.04162e+08
2003	27874206	22843118	1.54001e+06	1517427	41520412	4576744	463805	405107	4.49105e+06	219070	113683	188373	158713	35764.5	1.05947e+08
2004	28539226	23240380	1.55578e+06	1.59531e+06	42137808	4.64117e+06	470997	428442	4538973	224349	115143	188938	162649	36416.8	1.07876e+08
2005	29242208	23636176	1.57246e+06	1.67544e+06	42748600	4.70769e+06	475487	451977	4580714	230354	116689	188997	166409	37122.9	1.0983e+08
2006	29938700	23990048	1.59072e+06	1.75813e+06	43306544	4770791	479975	477149	4642861	236564	117881	189494	168156	37618.5	111704634
2007	30560178	24303958	1.60647e+06	1.84371e+06	43809880	4.82388e+06	481490	502672	4692970	241714	118901	189644	171444	38189.1	1.13385e+08
2008	31049828	24518046	1.61581e+06	1.93255e+06	44196004	4.85762e+06	477428	525197	4726963	245513	119581	189300	174053	38704.4	1.14667e+08
2009	31371984	24656184	1.61453e+06	2.025e+06	44489568	4881134	463152	547649	4.70955e+06	247713	119612	187925	175396	38299.1	1.15528e+08
2010	31685986	24790398	1.61498e+06	2.1215e+06	44773140	4.90419e+06	453974	567703	4713792	249983	119825	187156	177206	38482.4	1.16398e+08
2011	31999844	24909120	1.61454e+06	2222490	45035888	4929768	443993	587505	4731367	252143	119914	186626	179036	38884	1.17251e+08
2012	32342624	25001852	1.61493e+06	2.32848e+06	45270372	4956750	434533	607123	4.76127e+06	254673	120072	186093	181243	38934	1.18099e+08
2013	32701796	25066442	1.61806e+06	2.43999e+06	45474272	4.98755e+06	422640	626186	4794358	256727	120212	185615	183362	39017.8	1.18916e+08
2014	33099516	25124452	1621553	2.55758e+06	45667680	5.02292e+06	411844	644929	4.83716e+06	258951	120375	185342	186545	39017.5	1.19778e+08
2015	33513248	25199104	1.62775e+06	2.6818e+06	45867364	5.05727e+06	399854	662729	4875973	261178	120611	184740	190629	39476.1	1.20682e+08
2016	33910808	25263180	1.63509e+06	2.81316e+06	46058124	5.09143e+06	389451	679512	4905078	262444	120606	183821	192030	39365	1.21544e+08
2017	34323720	25314970	1.64285e+06	2.9542e+06	46237892	5124668	379177	696132	4937334	263895	120532	183516	191702	39149.4	1.2241e+08

## Sheet: Fig2_NAS
Net additions to stocks; unit: ktons
Year	Concrete	Asphalt	Bricks	Secondary aggregates	Primary aggregates	Solidwood products	Paper	Plastics	Iron, steel	Aluminum	Copper	Other metals	Flat glass	Container glass	Sum
1870	2281.25	4.89212	4454.96	218.094	1947.49	20460	59.9531	0	801.207	0	9.17296	45.1595	48.0868	28.4265	30358.7
1871	2274.05	9.85976	4596.22	232.269	2146.12	21024.5	63.9998	0	929.725	0	9.05161	49.8725	48.1085	31.872	31415.6
1872	2258.35	14.8936	4757.68	241.56	2150.51	21756.4	55.7771	0	1316.81	0	14.3661	49.7499	49.3361	33.9141	32699.4
1873	2236.58	19.6383	4923.76	245.894	2184.5	22758.1	81.9601	0	1332.8	0	20.6341	59.6558	50.4855	38.0199	33952.1
1874	2211.96	24.7235	5047.18	267.364	2236.31	23780.1	53.9913	0	1201.81	0	17.5934	57.741	51.1731	38.4424	34988.4
1875	2196.8	29.6154	5192.37	280.523	2397.23	24606	104.021	0	1233.25	0	14.6486	60.2841	51.6439	35.7469	36202.1
1876	2177.54	34.7441	5340.22	294.397	2518.03	24830	77.0616	0	1251.32	0	12.6928	56.0678	53.4825	32.7664	36678.3
1877	2150.41	38.9501	5526.02	301.853	2389.86	25485.9	47.901	0	1224.49	0	14.5237	68.6535	54.8706	44.4353	37347.9
1878	2119.62	44.646	5634.26	313.417	2352.67	26600.2	77.7089	0	1397.23	0	15.2497	75.9672	55.314	38.5002	38724.8
1879	2081.28	48.9551	5782.23	324.636	2904.3	26776.6	60.9135	0	1934.46	0	13.8897	75.5202	58.0224	36.7269	40097.6
1880	1908.45	53.7662	6486.98	339.945	2800.27	28253.3	95.9559	0	2417.7	0	26.3954	90.4226	57.7801	30.6897	42561.7
1881	2344.48	59.0931	7217.63	352.894	3144.56	29765.7	82.8585	0	3003.41	0	27.8083	105.442	58.813	39.4378	46202.1
1882	3143.09	63.4242	7929.57	374.874	3371.8	31113.3	82.2123	0	2969.07	0	37.4791	127.115	59.8789	40.2505	49312.1
1883	4131.05	68.7172	8580.64	373.448	3519.26	32212.4	88.5077	0	2656.54	0	35.8425	134.341	61.5593	40.8453	51903.1
1884	3894.87	74.1429	9342.6	399	3799.03	33648	67.0911	0	2120.34	0	32.9576	126.287	63.7793	41.0937	53609.2
1885	4010.62	78.4576	10062.1	423.811	4258.37	34440.9	82.3716	0	2010.85	0	39.065	126.142	62.722	51.2392	55646.7
1886	4358.77	82.7375	10706.5	417.161	4683.33	35128	89.8225	0	3637.1	0.00131117	50.3239	139.876	66.8304	40.1232	59400.6
1887	7012.53	87.8893	11454.9	440.421	4850.85	37025.6	66.1411	0	4498.13	0.00786233	60.804	163.21	67.5703	54.4892	65782.6
1888	6489.78	91.8735	12108.9	455.988	4924.76	37199	85.578	0	3851.08	0.00828162	65.0134	158.284	68.0395	50.0355	65548.3
1889	6807.89	96.8241	12850.6	457.524	5498.75	39169.6	87.9692	0	4412.9	0.0205274	65.3764	175.323	68.8872	51.1903	69742.9
1890	7804.23	102.249	12268.7	504.701	5118.37	39720.7	107.572	0	5133.91	0.0266364	95.1704	178.433	70.7731	36.5493	71141.4
1891	8234.1	103.345	11826	512.712	5071.3	40788.8	101.048	0	4495.05	0.0655597	73.4596	216.808	73.1798	52.011	71547.9
1892	8793.33	108.883	11244.7	530.843	4370.81	41690.5	87.1395	0	5218.64	0.113098	108.343	235.573	74.8102	54.1013	72517.8
1893	7923.61	114.405	10661	555.422	4399.2	42527.2	117.67	0	3965.4	0.0941233	60.0667	236.869	72.1519	46.2711	70679.3
1894	8259.58	118.611	10174.9	575.761	4147.81	43509.3	77.3066	0	3552.84	0.215246	78.6111	226.567	75.6883	37.4953	70834.6
1895	8599.61	121.986	9594.74	583.343	3559.28	44560.8	94.7822	0	5022.42	0.218421	107.03	301.582	79.4391	60.3961	72685.6
1896	9388.91	123.95	8847.57	612.297	3490.45	45521.6	74.5909	0	4267.84	0.436066	75.8342	264.066	79.4826	61.3824	72808.4
1897	11034.2	129.705	8202.72	634.847	3438.43	46315.9	102.442	0	5633.3	1.03397	91.4678	323.876	78.5909	49.0784	76035.7
1898	12380.7	133.129	9123.84	642.254	3806.89	47204.9	60.4833	0	7112.75	1.30763	104.796	340.726	82.0785	44.3174	81038.1
1899	16158.3	136.401	12452.4	676.871	5563.37	46991.1	112.382	0	8799.17	1.42758	167.993	366.133	79.784	50.6897	91556.1
1900	18426	139.462	12816.3	686.849	5509.48	44616.2	96.0593	0	14058.4	2.21217	152.22	486.641	84.0368	48.6995	97122.6
1901	19798.2	205.883	16173.2	711.126	6295.66	46513.7	277.907	0	18030.6	2.49814	180.35	457.57	95.0472	103.554	108845
1902	27000.2	303.427	17684.9	755.17	8527.23	48733.9	383.517	0	20577.5	2.512	248.255	484.235	108.158	144.077	124953
1903	32120.5	693.169	15127.2	780.201	7723.88	51090.1	469.131	0	19746.2	2.87893	224.788	512.398	119.047	160.56	128770
1904	32687.5	663.508	18054.2	807.293	8594.37	52274	494.052	0	17228	3.51891	231.182	478.779	129.795	189.848	131836
1905	41728.5	783.19	20960.1	857.373	10185.6	52516.1	499.738	0	24568.5	4.68766	246.834	568.597	139.273	199.935	153258
1906	55678.6	977.591	21515	859.385	11527.8	56625.7	495.62	0	28007.4	6.11803	301.503	680.022	144.742	187.692	177007
1907	56652.9	2093.34	20716.5	907.296	12785.3	60705.2	468.042	0	27910.5	7.07522	299.164	691.911	154.265	182.35	183574
1908	56277.1	1818.33	17042.6	910.568	11679.5	53598.3	534.227	0	15531.6	4.59031	271.467	582.614	161.787	160.422	158573
1909	70707.1	1964.3	20877	978.315	14360	57098.9	508.392	0	25989.8	12.6079	431.376	642.565	171.78	169.369	193912
1910	81200.4	2435.38	19578.3	993.777	15074.4	56813.1	494.7	0	27949.4	15.3235	479.338	748.8	214.141	326.472	206323
1911	82072.6	4217.68	16177.2	1059.61	17670.7	53833.6	478.044	0	23647.9	18.4274	466.385	728.854	242.277	380.51	200994
1912	87859.5	6341.31	18390.3	1091.53	22383.6	55068.5	508.241	0	31301	27.9162	549.074	763.081	265.746	401.122	224951
1913	93213.1	8431.51	17897.3	1143.18	26393.4	52990.5	518.328	0	30946.7	30.4571	548.302	868.474	248.156	266.817	233496
1914	91448.1	10327.6	15934.6	1172.68	28930.2	48020.8	512.022	0	20344.1	32.0074	397.229	810.667	261.41	254.558	218446
1915	91372.3	16136.2	14244.8	1231.67	39096.7	42882.5	550.208	0	26816.7	42.8178	627.682	843.659	343.635	558.285	234747
1916	99151.4	19218.2	16281.9	1317.79	45012.8	45777.1	500.496	0	34866.4	52.5947	792.881	1149.28	355.296	489.964	264966
1917	94418.4	20585.5	12771.9	1360.26	45728.6	40669.8	536.142	0	34443.8	51.6379	761.014	1366.46	403.694	561.002	253658
1918	72648.5	18369.8	5702.21	1440.61	37864.3	36256.5	484.283	0	32355.8	43.7513	841.19	1394.73	382.636	287.341	208072
1919	88434.1	19712.6	9010.58	1512.04	42208.4	38380.6	351.518	0	23720.6	58.8275	505.838	939.084	259.706	-337.741	224756
1920	98991.6	26611.7	9147.77	1546.14	54072.2	38005	1324.49	0	31477.7	71.9436	569.866	1179.14	220.428	-428.515	262789
1921	98599.9	23376.5	8397.42	1621.71	48940	28641.5	-873.071	0	9226.08	35.3073	321.054	580.508	180.181	-461.873	218585
1922	123080	31328.5	12499.3	1699.62	65352.2	33578.7	940.473	0	23826.8	47.0853	531.854	1008.42	266.308	54.342	294213
1923	144542	36163.5	16392.6	1824.74	76538.9	38872.4	1465.93	0	32952.5	69.6863	758.86	1144.66	348.655	431.207	351506
1924	155881	46888.2	16219.5	1971.51	95918.5	36667.8	904.05	0	24521.4	73.6215	786.237	1282.09	357.196	321.18	381792
1925	169887	48420.8	18186.3	1975.55	99661.9	35072.7	1546.94	0	30377.9	70.3974	814.148	1422.14	380.344	282.531	408098
1926	173977	47130.9	17439.6	2119.84	98275.1	33757.3	1718.6	0	31457.9	85.8497	913.404	1611.45	394.675	317.542	409199
1927	183243	52165.3	16746.4	2172.08	106491	30256.4	1338.38	0	26515.3	85.7827	854.846	1401.73	414.114	233.278	421917
1928	186657	61683.2	15444.7	2315.61	121971	28410.2	1155.69	0	30807.6	95.0364	951.667	1436.97	463.218	424.135	451816
1929	178040	58804.4	12649.7	2448.31	115524	30422.4	1360.26	0	33582.3	105.733	1049.19	1578.92	508.357	573.245	436647
1930	164099	58074.6	8427.42	2573.24	114250	18385.1	79.1133	0	18667.5	94.9695	750.961	1097.72	468.365	49.9639	387018
1931	126800	59605.8	6940.54	2783.87	112106	5462.45	-696.231	0	5007.92	72.4965	491.038	618.811	397.412	-192.239	319398
1932	74797.9	54023.8	2200.41	2968.51	97144.9	-3395.71	-1617.79	0	-6713.96	35.5294	219.127	127.523	429.225	-13.3481	220206
1933	54561.5	50290.7	-1538.87	3152.06	90652.3	-325.422	121.167	0	-277.816	28.4516	340.022	351.948	445.5	80.0242	197882
1934	65903.3	54018.5	-1744.13	3253.58	98615.2	1159.26	-6.03809	0	897.668	22.1925	179.884	396.588	599.308	713.239	224008
1935	64595.5	57233.2	-1.89014	3539.72	103205	4879.69	1237.11	0	6420.71	43.1308	499.369	648.542	760.153	1162.09	244222
1936	106883	74352.7	2833.71	3790.41	136707	9652.5	2076.9	0	17307.9	90.1593	726.54	1066.68	830.377	1234.83	357552
1937	106641	79340.3	3406.74	4057.73	147761	10752	2000.3	0	20819.6	124.556	711.128	1251.78	915.818	1156.39	378938
1938	95686.4	84399.5	2443.46	4241.74	154656	3861.35	-109.225	0	2925.58	104.731	331.092	510.781	717.34	-143.5	349626
1939	111378	92088.8	4284.36	4560.21	169801	7080.6	2068.77	0	18564.3	131.627	614.806	866.915	876.538	679.23	412995
1940	115984	93988.3	2776.88	4860.1	176026	7710.71	2176.83	0	24130.6	184.427	886.575	1514.7	920.037	545.575	431705
1941	153182	116719	1166.23	5108.95	287504	12809.6	4324.41	0	41063.2	283.069	1569.67	2163	1102.1	1178.32	628174
1942	172151	115231	-921.438	5536.57	239912	10855.7	2110.83	0	39146.2	522.418	1340.16	2122.81	1160.99	1062.97	590231
1943	104460	99180	-2880.66	5927.76	211781	5880.79	1408.53	0	38466.3	812.375	1309.95	1989.17	1346.38	1456.93	471139
1944	62699.6	100246	-3339.98	6260.71	217247	2391.03	936.357	0	37910.8	583.435	1267.31	1976.41	1403.53	1222.12	430804
1945	70533.2	101969	-2523.03	6601.42	201670	-5533.57	730.47	0	33286.3	699.876	1158.49	1699.17	1325.57	348.577	411966
1946	139884	124211	2091.71	6945.71	258971	-1403.86	2362.65	0	24057.6	414.283	1195.31	1374.85	1286.88	129.595	561521
1947	155982	141877	2382.24	7354.11	291412	-2417.43	3114.55	0	37742.8	564.467	1070.68	1573.07	1387.21	478.037	642520
1948	173007	145223	3592.52	7791.13	304094	-4730.32	2410.57	0	45272.7	671.34	1045.5	1708.43	1341.34	65.7002	681493
1949	173093	141746	2747.1	8300.51	303444	-14079.8	-69.9043	0	35582.1	585.072	744.465	1454.67	1128.35	-1079.98	653596
1950	198340	162720	4134.29	8905.63	351380	-9486.11	4074.4	331.6	52888.1	774.8	734.967	2165.25	1186.4	-466.366	777683
1951	207290	179411	4452.98	9320.62	400117	-12579.4	3988.07	332.687	61229.8	778.254	917.576	1936.17	1495.06	1450.76	860141
1952	215731	193463	2918.02	9667.6	406771	-14932.1	1038.32	325.62	44844.6	907.394	965.38	2017.51	1300.7	-575.03	864443
1953	223582	194089	2662.64	10270	417351	-16153	2528.57	485.121	60462.6	1233.97	883.982	2552.41	1437.13	366.046	901751
1954	238422	204444	4446.21	10588.5	443580	-17986.9	1663.07	479.487	39233	893.688	632.776	1375.35	1375.87	-181.865	928965
1955	277952	227217	6372.56	11058.7	486574	-16297.7	4569.64	621.315	63005.5	1334.11	934.337	2524.45	1492.73	349.877	1.06771e+06
1956	290286	243201	6414.38	11726.3	537309	-16572.1	3989.1	760.149	60897.3	1583.38	856.661	1880.42	1448.08	-139.805	1.14364e+06
1957	263953	233013	3491.03	12071.6	516888	-20703.4	1763.61	744.153	55581.6	1304.64	706.098	2188.12	1351.94	-537.65	1.07182e+06
1958	279496	246571	2625.39	12856.3	492213	-19389.6	1301.98	859.491	34706.9	1092.85	534.807	1329.38	1189.34	-720.754	1.05467e+06
1959	313367	261072	4120.09	13432	578031	-13028.4	3359.43	959.478	47480	1741.4	752.016	1469.08	1414.86	280.723	1.21445e+06
1960	280744	264247	3005.58	13723.7	554481	-19564.6	2301.96	1091.73	47100.9	1437.91	634.988	1175.91	1282.02	-286.156	1.15138e+06
1961	284891	267884	2445.6	14380.8	637092	-19216.3	2364.09	1199.65	41874.7	1540.97	670.264	1238.89	1283.41	-542.127	1.23711e+06
1962	303269	286622	2872.97	14942.6	647087	-15745.8	4243.62	1457.77	44846.7	1721.46	977.257	1500.46	1564.73	-210.607	1.29515e+06
1963	305278	291465	3881.92	15571.4	644327	-10320.2	4179.46	1686.68	49894.4	1962.53	1017.56	1680.08	1533.03	34.0684	1.31219e+06
1964	324655	295657	4547.33	16213.1	681194	-5606.55	5111.33	1910.17	59965	2134.31	1235.11	1962.55	1560.96	413.766	1.39095e+06
1965	336200	311228	4551.33	16843.4	644180	1868.58	7405.03	2142.54	70942	2332.59	1358.26	2430.58	1536.82	-29.0137	1.40299e+06
1966	330871	328492	4115.24	17418.1	738795	4323.25	8384.72	2462.53	68295.3	2906.15	1663.83	2400.59	1765.59	287.304	1.51218e+06
1967	318130	315736	2740.58	17741.9	682869	4300.51	4985.95	2862.2	60363.4	2665.41	1056.72	1998.6	1722.25	-303.845	1.41687e+06
1968	340930	340184	3442.02	18606.9	707176	9091.12	6153.23	3308.73	72445.9	2872.37	1091.95	2042.57	2024.15	-479.45	1.50889e+06
1969	366539	345928	3015.93	19547.4	656226	11647.8	6565	3919.6	58387.1	3214.83	1183.45	2330	1529.65	178.369	1.48021e+06
1970	334889	371597	518.934	19925	762610	12633.9	3023.64	4242.08	51895.7	2893.32	919.955	2126.91	1498.52	-121.699	1.56865e+06
1971	367512	382474	585.279	22042.5	829712	19777.9	2555.82	4457.68	52001.6	3231.94	918.144	1791.24	1472.98	-529.607	1.688e+06
1972	382020	387950	661.782	24548.5	838564	24875.7	5684.06	5184.81	55904.8	3912.47	1209.11	2159.48	1648.93	245.548	1.73457e+06
1973	414749	442305	769.072	26302	957217	26593.9	6758.46	5879.38	69716.3	4678.56	1210.23	2739.35	1521.41	375.284	1.96081e+06
1974	362080	397265	897.672	29021.8	770834	18944.7	4060.74	5779.49	63835.9	4185.29	1041.86	2474.08	999.545	390.002	1.66181e+06
1975	289961	329904	979.676	32259.8	643974	15161.7	-5181.29	4397.57	28034.3	2750.95	283.645	1165.17	834.961	-149.392	1.34438e+06
1976	308902	320738	2850.17	34588.5	710434	24157.5	3231.89	5331.11	42855.8	3787.37	655.708	1824.97	736.599	519.361	1.46061e+06
1977	346974	337790	4361.82	37547.2	693745	31577.3	4408.72	5667.77	43063.4	4174.45	763.175	1758.08	837.328	974.16	1.51364e+06
1978	383671	377011	6219.71	40736	706465	35838.7	6314.05	5904.37	54460.8	4831.41	1172.91	1667.29	569.44	-1307.63	1.62355e+06
1979	374407	371089	4411.36	44144	678461	35103.5	6758.3	6628.35	22187.8	4775.67	1175.72	1348.6	156.786	1792.39	1.55244e+06
1980	316707	282864	1106.95	48260.5	513917	26608.8	3546.79	6028.34	28799.5	4329.3	699.964	746.261	86.5093	799.637	1.2345e+06
1981	289694	216417	-915.042	51826.8	544289	23242.2	4678.79	6073.52	36626.4	3744.02	974.893	666.185	-60.1187	120.487	1.17738e+06
1982	234197	210047	-2820.44	55042	520085	23926.4	356.562	5683.69	15576.8	3511.57	534.04	48.429	90.5356	45.2158	1.06632e+06
1983	275507	237376	593.134	59243.8	579619	36764.4	6900.02	6338.36	13391.6	4220.21	764.192	174.814	979.957	-57.4014	1.22181e+06
1984	333666	273170	2563.73	62037.8	632648	42715.3	10810.7	6694.91	27645.5	4500.48	968.832	327.619	1723.95	-253.958	1.39922e+06
1985	346399	283278	2280.84	66255.5	652766	44295.8	7322.52	7173.05	21548.7	4934.5	906.125	223.817	1491.35	106.776	1.43898e+06
1986	367559	303441	3735.71	70733.9	659294	49518.4	9494.36	7550.42	15292.8	4602.78	921.101	249.749	1755.63	40.8018	1.49419e+06
1987	368575	318218	4336.3	76085.9	683865	54345.8	11110.8	8323.44	18868	4693.12	1030.53	312.817	2043.34	1154.36	1.55296e+06
1988	363653	315725	3970.99	79693.2	687418	52050.8	10987.3	8683.1	3016.67	4609.53	1085.22	563.249	1890.57	1033.48	1.53438e+06
1989	347205	290049	2789.08	83396.4	636560	52302.3	8562.56	8761.53	15135.3	4058.03	835.63	396.257	3007.87	296.725	1.45336e+06
1990	325380	320163	2363.39	88469.3	671244	48799.2	7127.48	9057.05	11793	3685.44	669.702	183.042	2122.37	291.668	1.49135e+06
1991	271418	270933	988.442	94987.7	586364	41870.9	3561.62	9086.48	1870.99	3046.56	489.492	-61.3335	1504.29	-127.545	1.28593e+06
1992	277378	274914	1298.69	100137	575085	45751.5	5858.91	10076.5	9684.82	3118.13	693.387	19.0674	1785.95	-8.5166	1.30579e+06
1993	303978	292527	2231.7	104660	595958	47496.2	7505.72	10409.5	155.125	3550.21	986.623	283.4	2000.48	75.832	1.37182e+06
1994	345653	291066	3253.91	110261	586997	48904.5	9842.95	11792.4	26978.6	3344.29	1118.44	399.228	2664.5	172.988	1.44245e+06
1995	334607	281867	3172.33	116034	553176	47658.7	8586.44	12237.4	39104.4	3024.33	977.539	654.973	3273.05	-169.496	1.4042e+06
1996	357376	267942	3572.83	122547	528153	48327.4	4525.25	13291.9	43446.3	3051.25	1277.62	683.228	3137.08	-518.519	1.39681e+06
1997	386900	281198	4843	122909	543779	49710.8	7768.67	14338.5	50373.3	2760.47	1404.59	639.711	3313.48	-203.338	1.46974e+06
1998	428130	292736	6239.7	126593	547301	51636.4	7300.27	14932.2	59676.8	3303.48	1550.35	808.342	4893.43	372.505	1.54547e+06
1999	457481	314873	8434.82	130210	568465	54922.8	8733.27	16324.6	66589	3738.25	1875.86	985.432	4872.59	330.794	1.63784e+06
2000	460507	283780	7991.42	131522	528874	53161.5	4659.49	17197.6	55644.1	3087.81	1907.89	920.915	3318.86	-90.2754	1.55248e+06
2001	470504	266184	7456.54	139646	480548	50160.2	-1801	17296.2	41209.5	1669.89	1157.85	284.243	2736.2	65.1484	1.47712e+06
2002	445011	250811	9788.99	144077	463888	53044.3	-936.938	18072	40475.2	1942.72	1345.15	409.944	3719.82	295.085	1.43194e+06
2003	465389	232128	11615.4	147938	418503	51948.9	2166.02	18848	46348.3	1633.69	1076.56	195.87	3542.78	409.164	1.40174e+06
2004	511230	265613	18486.9	158141	426245	59808.8	5365.01	20131.1	56716.8	2315.86	1253.28	532.461	4413.42	580.697	1.53083e+06
2005	541486	267587	19810.5	158336	433731	60412.4	2705.27	20096.5	50974.9	3264.34	1364.75	174.38	4130.77	586.17	1.56466e+06
2006	534265	228819	21588	160167	366434	56093.4	3100.96	21274.7	71871.9	3786.01	1044	649.782	2264.03	357.942	1.47172e+06
2007	455003	195305	19339.3	162177	306471	45251.5	-453.125	21679.9	59523	3127.42	896.056	373.163	3767.25	306.537	1.27277e+06
2008	323723	101201	13193.7	167923	193270	25232.2	-5136.35	19014.9	44623.7	2191.5	576.508	58.3335	3085.66	268.129	889226
2009	154594	31143.3	2686.42	169769	104066	14488.1	-15125.2	19110.7	-6670.44	1091.04	-44.0684	-770.635	1823.83	-546.1	475616
2010	146636	34549.4	4509.87	174651	101788	13679.5	-8869.79	17598.2	15431.5	1722.56	135.7	-149.732	2117.11	211.903	504011
2011	146772	26653	3654.81	181898	63918.2	16087.1	-8948.6	17677.6	29102.5	2179.69	26.2729	136.441	2057.24	420.99	481635
2012	176595	9753.34	4580.5	185269	38042.2	17495.5	-7795.82	18237.2	42145.8	3050.3	102.527	143.004	2179.89	11.8359	489811
2013	194277	-10737.2	7280.53	191431	12127.9	21285.7	-10243.7	17383.4	45525.9	3034.7	82.2229	236.263	1861.19	2.11816	473547
2014	236299	-10214.7	7566.05	191432	893.938	25664.5	-8448.15	16287.9	54520.9	3471.3	85.9492	471.017	2752.61	-90.6729	520691
2015	255103	13452.9	10198.1	192604	22740.4	24427	-9277.41	14061.5	50237.3	3672.67	146.344	139.406	3444.92	276.179	581226
2016	241799	10721.8	11154.4	201719	-5567.94	24147.7	-7297.52	11994.9	38923	2723.09	-115.604	-194.82	503.527	-203.08	530308
2017	261623	7201.5	11414.4	213656	-19529.1	22959.6	-6902.02	10927.8	40277.6	2892.72	-212.717	286.762	-1472.23	-351.775	542771

## Sheet: TotalEoL
End-of-life (EoL) outflows as estimated for 1870-2017; unit: ktons
	Mean																One standard deviation
Year	Concrete	Asphalt	Bricks	Secondary aggregates	Primary aggregates	Solidwood	Paper	Plastics	Iron & steel	Aluminum	Copper	Other metals	Flat glass	Container glass	SUM		Concrete	Asphalt	Bricks	Secondary aggregates	Primary aggregates	Solidwood	Paper	Plastics	Iron & steel	Aluminum	Copper	Other metals	Flat glass	Container glass	SUM
1870	145.097	0	714.856	21.4102	661.946	1758.56	983.181	0	377.232	0	0.156949	12.3243	17.8291	276.888	4969.48		75.8181	0	191.578	9.11509	184.142	684.69	188.54	0	100.016	0	0.0722676	2.55755	4.68212	50.6403	770.315
1871	160.612	0.00152146	746.39	22.9228	688.654	1875.1	1003.94	0	390.08	0	0.201958	12.7635	18.3191	282.553	5201.54		80.9738	0.0203268	196.283	9.54021	195.162	712.825	184.848	0	104.32	0	0.0875623	2.64739	4.75848	56.0016	799.75
1872	177.421	0.00657797	777.936	24.4849	715.562	2001	1026.88	0	403.12	0	0.257353	13.1506	18.8304	288.509	5447.16		86.8083	0.0976561	200.745	10.067	203.009	745.732	207.891	0	108.245	0	0.104814	2.72909	4.84808	57.3881	838.763
1873	196.291	0.0208148	810.083	26.28	739.44	2140.06	1040.42	0	416.647	0	0.325318	13.5233	19.3902	295	5697.48		92.9471	0.24298	205.521	10.6331	208.946	787.016	203.159	0	111.555	0	0.124301	2.81477	4.95509	54.8027	877.951
1874	215.403	0.0241249	843.456	28.1288	764.233	2288.75	1075.26	0	430.09	0	0.407213	13.9196	19.9836	302.423	5982.08		97.4638	0.208221	210.824	11.0849	213.655	838.892	205.546	0	114.143	0	0.146206	3.02948	5.13005	57.5359	928.483
1875	236.648	0.0338289	876.616	29.9695	790.448	2448.29	1092.68	0	443.015	0	0.50512	14.2934	20.5691	308.19	6261.26		102.179	0.245854	216.406	11.5359	217.47	889.649	221.834	0	118.071	0	0.170419	3.22784	5.27714	61.885	981.424
1876	259.514	0.0463113	911.862	32.1104	817.526	2622.48	1133.42	0	456.086	0	0.620867	14.633	21.1847	317.426	6586.91		106.885	0.295372	224.473	12.3266	223.94	948.85	220.624	0	122.616	0	0.196945	3.35089	5.44512	62.0434	1039.24
1877	284.331	0.0651759	948.034	34.2252	846.069	2803.39	1168.18	0	470.119	0	0.756359	14.98	21.7994	324.201	6916.16		112.343	0.354186	231.699	12.8754	230.22	1005.46	244.625	0	128.974	0	0.225614	3.46939	5.59317	65.3912	1100.55
1878	311.347	0.093893	983.18	36.5053	875.134	3001.7	1174.45	0	484.723	0	0.913673	15.3917	22.4269	334.253	7240.12		117.011	0.460591	237.229	13.4289	237.823	1076	223.153	0	134.891	0	0.25632	3.64847	5.73209	61.4955	1164.61
1879	340.199	0.133537	1019.51	38.8519	902.607	3208.33	1213.82	0	500.106	0	1.09405	15.7978	23.0714	342.48	7606.01		122.436	0.597062	245.23	13.946	241.98	1142.4	249.196	0	140.918	0	0.288817	3.81982	5.883	66.6038	1235.07
1880	371.519	0.188905	1055.15	41.4317	933.325	3430.75	1219.14	0	517.044	0	1.29912	16.2767	23.7293	349.54	7959.39		130.253	0.743366	250.253	14.534	248.923	1206.52	228.188	0	147.461	0	0.322846	4.0087	6.04025	67.4284	1294.56
1881	403.94	0.254226	1091.35	44.2496	962.158	3665.52	1262.59	0	535.977	0	1.52984	16.8058	24.4523	354.857	8363.68		135.855	0.831095	256.46	15.4518	255.486	1283.36	243.645	0	155.044	0	0.358438	4.24906	6.32043	66.3752	1372.82
1882	439.033	0.330233	1130.37	47.0709	992.881	3912.34	1290.82	0	557.745	0	1.78658	17.4728	25.1473	363.1	8778.09		143.731	0.898111	268.773	15.9986	260.991	1345.14	247.05	0	165.515	0	0.395364	4.72725	6.49147	71.388	1436.75
1883	476.939	0.456495	1167.25	50.1641	1025.44	4179.13	1318.86	0	582.079	0	2.07032	18.2067	25.8129	370.286	9216.7		156.58	1.11243	273.142	16.7394	265.702	1431.42	253.24	0	175.655	0	0.433415	4.98652	6.70356	70.5703	1522.83
1884	515.147	0.614244	1206.44	53.361	1060.56	4462.82	1368.26	0	606.578	0	2.38016	19.0603	26.5295	376.738	9698.5		166.6	1.33584	280.451	17.3846	272.427	1520.46	280.198	0	181.31	0	0.472798	5.26417	6.98249	72.7962	1615.39
1885	554.874	0.813898	1245.25	56.828	1097.06	4764.83	1381.69	0	632.725	0	2.7163	20.0348	27.199	382.915	10166.9		176.363	1.72351	285.938	18.3543	279.687	1610.01	282.258	0	186.261	0	0.513656	5.57102	7.2198	70.773	1703.83
1886	594.803	1.04332	1286.55	60.1467	1138.11	5079.12	1417.5	0	661.901	0	3.07795	21.1556	27.8883	395.028	10686.3		184.379	1.84903	295.768	18.9124	294.131	1687.96	293.383	0	192.852	0	0.556188	5.99478	7.44196	78.2103	1785.23
1887	635.494	1.31809	1329.86	63.8884	1177.81	5416.08	1449.7	0	696.254	1.34365e-06	3.46451	22.5162	28.591	402.234	11227.2		192.688	1.99191	305.973	19.7526	300.697	1775.57	276.955	0	205.948	1.23797e-05	0.600078	6.56347	7.64261	75.9426	1870.62
1888	676.829	1.64761	1373.69	67.5256	1218.65	5776.95	1473.81	0	733.144	9.3345e-06	3.87499	24.1095	29.2978	412.741	11792.3		200.853	2.17345	314.729	20.6795	312.971	1870.98	283.669	0	216.641	8.24309e-05	0.645277	7.21596	7.79635	79.987	1967.81
1889	720.129	2.05527	1420.98	71.4844	1260.03	6151.83	1504.79	0	774.36	1.5312e-05	4.30864	25.8317	30.0233	424.282	12390.1		209.68	2.45722	326.62	21.744	326.564	1965.54	296.166	0	231.141	8.88375e-05	0.691788	7.85948	7.89085	83.5894	2066.24
1890	766.964	2.51589	1469.54	75.3644	1303.75	6543.32	1533.42	0	821.728	2.75185e-05	4.76454	27.895	30.8101	435.148	13015.2		229.212	2.72649	340.76	22.6499	339.981	2061.31	309.355	0	248.978	0.000140494	0.739508	8.59683	8.05139	85.8676	2167.71
1891	812.318	3.07235	1519.06	79.4973	1350.99	6948.99	1562.16	0	871.675	5.01169e-05	5.24361	30.1382	31.5876	442.042	13656.8		239.763	3.09086	352.26	23.5193	361.987	2166.92	273.25	0	270.986	0.000230952	0.78988	9.37263	8.17677	88.0207	2272.6
1892	861.375	3.73272	1572.35	84.0668	1404.91	7360.16	1608.25	0	924.911	0.000117883	5.7453	32.4918	32.4182	450.773	14341.2		255.211	3.69007	368.71	24.8961	374.398	2271.43	283.246	0	294.238	0.000602375	0.842545	9.98541	8.37228	80.8766	2382.18
1893	910.994	4.41954	1624.89	88.6928	1453.23	7777.77	1626.5	0	984.307	0.000227591	6.2714	35.2537	33.303	463.388	15009		269.861	3.92005	378.631	25.7939	387.542	2377.63	277.343	0	319.542	0.001039	0.897904	10.753	8.59278	85.663	2491.33
1894	961.766	5.24808	1681.85	93.5105	1503.47	8198.85	1673.62	0	1053.1	0.000382772	6.82263	38.1046	34.206	472.741	15723.3		276.817	4.24356	398.294	26.6465	401.726	2475.79	297.173	0	351.536	0.00137905	0.957392	11.4375	8.78298	87.2766	2597.42
1895	1016.21	6.23126	1737.98	98.3028	1553.16	8633.66	1709.63	0	1124.71	0.00062505	7.40247	41.1926	35.1985	479.648	16443.3		289.863	4.73946	408.536	27.3835	410.609	2598.09	325.37	0	377.624	0.00191873	1.02412	12.1408	9.06867	91.9416	2725.35
1896	1074.52	7.42102	1795.47	103.812	1599.11	9065.77	1744.12	0	1205.6	0.000866983	8.01696	44.6011	36.2137	489.89	17174.5		307.014	5.35117	421.37	28.7214	419.433	2685.83	314.273	0	403.841	0.00228137	1.10133	13.0094	9.31499	93.3477	2816.58
1897	1137.42	8.70686	1856.7	109.738	1649.43	9522.34	1762.81	0	1289.72	0.00147923	8.66846	48.2715	37.2586	502.976	17934		328.656	5.8308	436.418	30.1947	429.543	2813.52	308.329	0	427.633	0.00488301	1.19009	13.8146	9.54562	94.0045	2947.35
1898	1202.18	10.1422	1917.69	115.607	1702.11	9985.15	1812.01	0	1379.27	0.00249463	9.36544	52.262	38.3053	512.773	18736.9		356.103	6.32501	446.976	31.4218	439.963	2919.49	338.183	0	445.336	0.00982469	1.29609	14.7681	9.78192	96.4163	3060.54
1899	1265.35	11.7247	1977.84	121.457	1751.53	10471.4	1837.53	0	1479.54	0.00387608	10.1176	56.4485	39.3697	523.233	19545.6		371.671	6.86772	456.576	32.388	451.361	3038.65	316.186	0	468.746	0.0137802	1.42138	15.7752	10.0144	98.3343	3180.34
1900	1333.29	13.4825	2043.47	127.71	1807.66	10998.3	1870.9	0	1586.04	0.00534907	10.9368	61.1519	40.4242	535.571	20428.9		389.806	7.4751	471.326	33.2322	467.145	3184.21	322.475	0	493.71	0.0160265	1.56907	17.009	10.2167	104.87	3330.43
1901	1406.38	15.3895	2109.53	134.147	1863.02	11525.6	1903.61	0	1704.8	0.0079874	11.8324	66.2868	41.5046	544.841	21326.9		415.187	8.1769	483.335	34.2887	476.711	3326.46	310.828	0	532.948	0.022693	1.7396	18.4334	10.4243	89.8293	3476.92
1902	1479.23	17.4342	2172.29	140.534	1921.93	12073.7	2004.77	0	1830.11	0.0116378	12.8205	71.6821	42.5576	568.214	22335.3		436.656	8.95926	491.56	35.4639	490.478	3468.66	327.977	0	575.245	0.0302546	1.9347	19.8479	10.655	91.3411	3626.73
1903	1562.51	19.6168	2240.54	147.349	1989.13	12640.2	2143.2	0	1965.15	0.0179443	13.9174	77.4791	43.64	601.688	23444.4		496.403	9.77155	505.314	36.3969	506.497	3606.95	331.634	0	623.782	0.0456292	2.15183	21.4418	10.9646	100.117	3778.82
1904	1644.13	22.0016	2306.55	154.977	2059.72	13222.4	2321.2	0	2122.65	0.0242505	15.1332	84.3277	44.7114	635.954	24633.8		520.718	10.5871	518.115	37.9227	516.425	3741.1	384.946	0	701.505	0.0516211	2.39343	24.0843	11.3149	112.656	3931.58
1905	1740.86	24.7646	2378.99	162.674	2135.37	13817.5	2502.93	0	2281.94	0.0327404	16.4926	91.1677	45.7915	685.377	25883.9		583.967	12.2022	542.325	39.3665	533.721	3873.77	403.267	0	768.792	0.0617936	2.65375	25.7742	11.655	123.044	4086.25
1906	1837.71	27.5783	2452.02	170.755	2217.26	14421.8	2691.33	0	2447.25	0.0446228	18.0084	98.6068	46.8943	728.631	27157.9		616.126	12.7526	563.694	40.3853	554.409	4008.06	427.246	0	824.585	0.0766067	2.93853	27.8143	11.9667	111.095	4236.37
1907	1951.81	30.9693	2525.5	179.314	2305.62	15031	2902.5	0	2636.57	0.0598982	19.6997	106.492	48.0373	782.578	28520.1		669.11	15.0564	581.554	42.8823	585.024	4145.53	492.739	0	919.348	0.0903995	3.24397	29.4308	12.2591	124.068	4406.82
1908	2090.21	35.0854	2602.26	188.045	2402.35	15641	3026.5	0	2831.7	0.0825904	21.585	114.754	49.2582	822.924	29825.8		800.818	21.0826	603.685	45.1869	622.744	4286.56	486.33	0	973.949	0.127823	3.57086	31.122	12.5616	128.179	4579.66
1909	2234.89	39.3005	2682.15	197.434	2494.71	16249.7	3235.06	0	3047.84	0.104882	23.6798	123.562	50.5459	866.253	31245.2		926.525	25.6286	628.113	47.1478	650.137	4431.85	516.573	0	1060.98	0.136726	3.91889	33.0781	12.8439	140.724	4767.96
1910	2378.25	44.2732	2767.58	207.268	2598.13	16857.1	3439	0	3286.68	0.13817	26.001	132.969	51.8936	905.776	32695.1		992.325	31.3461	666.283	49.8682	671.227	4582.06	574.881	0	1153.99	0.165185	4.28853	35.4761	13.1095	148.026	4956.15
1911	2538.79	49.0605	2849.76	216.736	2706.86	17465.7	3632.6	0	3552.75	0.179231	28.5693	143.401	53.3704	995.871	34233.6		1065.2	33.8402	684.121	51.3423	687.405	4735.23	605.104	0	1269.79	0.217675	4.68382	38.6617	13.4289	162.86	5148.6
1912	2735.64	54.2834	2937.65	226.071	2827.27	18078.2	3795.68	0	3828.16	0.234319	31.3885	154.602	54.9004	1096.22	35820.4		1239.67	35.6445	700.741	53.2712	706.615	4885.41	629.834	0	1361.62	0.272745	5.10516	41.5948	13.7835	198.515	5356.36
1913	2946.21	60.8285	3038.29	236.528	2959.65	18697.4	3974.62	0	4136.21	0.316894	34.4831	165.979	56.8397	1190.95	37498.3		1358.04	42.5571	732.931	55.1278	731.222	5024.64	654.466	0	1468.2	0.406364	5.55186	44.1734	15.1384	190.928	5548.93
1914	3184.07	69.9425	3139.7	246.913	3126.91	19325.2	4161.93	0	4481.33	0.400115	37.875	178.593	58.3544	1264.42	39275.6		1551.58	71.9543	753.99	56.9996	782.035	5147.2	679.066	0	1611.75	0.459576	6.03875	47.3424	15.3263	210.549	5761.54
1915	3415.69	79.7149	3240.43	257.868	3287.76	19962.5	4324.27	0	4859.58	0.508852	41.5582	191.696	60.0367	1330.06	41051.7		1618.32	71.2948	771.214	58.7404	825.76	5253.29	701.377	0	1759.78	0.543195	6.5651	50.2324	15.8626	229.972	5928.38
1916	3699.44	99.0682	3347.57	269.464	3482.3	20609.5	4570.35	0	5307.16	0.631765	45.5707	205.62	61.6518	1483.83	43182.1		1789.37	142.643	788.011	61.254	898.604	5350.32	778.021	0	1940.54	0.633664	7.13626	53.1213	16.2764	272.696	6142.38
1917	4028.45	115.979	3457.83	281.947	3706.04	21264	4732.21	0	5790.93	0.807794	49.9383	220.348	63.2869	1628.89	45340.7		2080.91	155.729	811.634	63.5075	969.823	5450.94	736.107	0	2119.53	0.842101	7.78317	56.2227	16.6977	312.819	6387.97
1918	4367.78	137.567	3574.36	294.545	3965.18	21921.1	4914.04	0	6336.68	0.997594	54.686	236.912	65.0961	1779.23	47648.2		2274.61	180.794	834.37	65.8596	1049.27	5567.14	745.149	0	2333.38	0.988575	8.50669	61.4339	17.5547	315.827	6641.15
1919	4729.2	165.012	3692.7	309.16	4180.28	22572.7	5052.16	0	6946.17	1.23705	59.862	254.864	66.8754	1870.72	49901		2417.77	215.226	857.054	68.7232	1093.6	5702.33	758.383	0	2571.16	1.1607	9.30676	67.9638	17.9984	329.279	6902.4
1920	5158.67	199.01	3821.26	321.988	4454.35	23208.4	5192.14	0	7632.41	1.50459	65.4765	272.314	68.7604	1781.04	52177.3		2633.22	253.822	884.481	70.7876	1176.17	5847.29	821.922	0	2841.47	1.29248	10.2053	72.4935	18.4764	267.401	7224.02
1921	5606.85	241.884	3948.39	335.841	4755.49	23817.2	5713.58	0	8373.21	1.84553	71.595	291.277	70.8527	1676.57	54904.6		2816.44	299.639	909.292	73.1188	1276.29	5984.83	927.602	0	3046.85	1.59771	11.2214	77.4604	19.0967	235.399	7517.12
1922	6096.07	299.33	4080.27	351.024	5053.95	24390	5296.96	0	9154.71	2.21546	78.2658	310.543	73.033	1571.13	56757.5		2997.24	384.724	936.271	75.3989	1341.27	6100.9	687.007	0	3218.77	1.69787	12.3325	82.2522	19.7258	226.572	7741.11
1923	6664.79	371.576	4216.08	367.295	5395.84	24920.6	5663.98	0	10000.9	2.65293	85.5413	331.05	75.4404	1615.73	59711.4		3254.27	496.073	965.026	78.5571	1505.29	6193.88	902.795	0	3388.14	1.85801	13.5448	87.3281	20.3821	255.663	8048.1
1924	7293.49	460.712	4354.59	384.358	5820.5	25406.7	6283.54	0	10910	3.19284	93.4778	353.065	78.0032	1753.46	63195		3552.53	639.694	993.239	82.4474	1702.9	6275.34	1046.44	0	3593.83	2.10932	14.853	92.9539	21.1133	304.171	8391.38
1925	7975.37	556.014	4497.87	402.635	6366.75	25850	6611.9	0	11861.6	3.79445	102.145	376.248	80.6939	1870.68	66555.7		3770.41	713.757	1024.02	86.6039	1937.3	6361.29	1106.48	0	3805.83	2.34107	16.2489	98.3906	22.1996	348.27	8708.68
1926	8712.53	676.625	4646.06	420.322	6904.11	26256.3	7164.32	0	12853.5	4.53669	111.607	400.658	83.5696	1973.14	70207.2		4008.13	767.319	1051.98	89.2532	2125.66	6460.28	1145.96	0	4063.3	2.69191	17.7268	104.011	23.4587	352.715	9054.38
1927	9530.07	813.594	4797.81	438.972	7498.08	26635.4	7734.1	0	13861.3	5.39187	121.934	427.146	86.4626	2094.12	74044.4		4279.21	822.765	1082.17	94.0594	2337.31	6567.31	1274.6	0	4289.54	3.09297	19.2639	110.48	24.3235	376.812	9430.85
1928	10432.9	997.175	4954.1	457.642	8099.01	27001.5	8275.03	0	14916.7	6.31963	133.183	454.766	89.5094	2174.51	77992.4		4591.91	1045.58	1119.61	98.5576	2515.43	6667.96	1355.4	0	4522.82	3.48571	20.8661	116.605	25.2668	374.934	9832.57
1929	11422.3	1201.21	5113.49	478.413	8768.29	27372.2	8724.56	0	15974.1	7.40534	145.415	483.559	92.7299	2342.22	82126		4949.85	1154.14	1148.77	104.14	2718.27	6749.58	1397.75	0	4759.08	3.90881	22.5177	122.238	26.2583	442.678	10243.2
1930	12487.1	1471.15	5271.19	499.136	9430.36	27767	9134.47	0	17042.4	8.60853	158.693	513.835	96.323	2551.27	86431.5		5315.31	1353.46	1179.79	107.202	2925.94	6811.87	1470.35	0	4987.78	4.30576	24.2274	128.79	27.5177	508.718	10666.2
1931	13677.7	1761.36	5431.72	522.545	10096.3	28205.7	9185.53	0	18093.8	9.9413	173.039	545.622	99.9864	2561.29	90364.4		5815.57	1508.31	1212.48	112.696	3156.95	6869.58	1432.96	0	5207.27	4.70647	25.9996	135.856	28.7571	438.225	11140.8
1932	14911.6	2094.7	5595.7	545.61	10851.2	28706.9	8882.95	0	19092.5	11.382	188.496	577.59	103.949	2515.09	94077.7		6190.94	1687.03	1247.2	119.087	3355.51	6944.88	1267.76	0	5401.84	5.10942	27.8444	142.059	30.0618	426.44	11542.3
1933	16201.6	2493.44	5764.3	571.282	11534.8	29288	8226.3	0	20023.5	12.9454	205.075	609.843	108.361	2554.53	97593.9		6559.28	1921.57	1286.01	125.045	3488.85	7054.35	1056.59	0	5593.32	5.49504	29.7796	147.736	31.6281	455.255	11956.4
1934	17605.5	2950.27	5936.03	597.698	12184.5	29965.2	8332.22	0	20872	14.6643	222.783	643.094	112.938	2620.9	102058		7020.89	2223.47	1325.9	129.517	3582.44	7200.49	1289.48	0	5768.78	5.87314	31.816	153.298	32.9108	472.429	12485.3
1935	19083	3428.49	6111.22	624.666	12901.6	30754.4	8271.44	0	21653.1	16.5053	241.604	676.737	117.841	2900.87	106781		7460.66	2442.43	1368.44	135.724	3695.62	7373.79	1174.59	0	5958.13	6.24161	33.9645	159.039	34.243	591.634	12992.5
1936	20684.9	3989.2	6289.88	654.916	13668.9	31671.1	8821.99	0	22407.9	18.4767	261.512	710.335	123.355	3307.04	112609		7948.51	2710.56	1412.43	144.47	3843.01	7561.83	1413.89	0	6154.31	6.59633	36.2262	164.121	36.2243	680.84	13596.3
1937	22389.8	4587.18	6472.75	685.781	14565.8	32730.1	9607.1	0	23163.2	20.607	282.462	745.695	129.176	3767.08	119147		8445.65	2949.64	1456.33	152.514	4002.27	7756.63	1580.26	0	6332.39	7.04858	38.574	170.904	37.6233	813.469	14200.3
1938	24175.6	5258.97	6662.87	718.6	15571.5	33945	10419.5	0	23936.3	22.9172	304.374	781.51	135.882	4186.54	126119		8985.59	3214.36	1498.95	163.597	4271.36	7956.17	1841.49	0	6444.58	7.65229	40.9972	175.961	40.537	890.732	14854.1
1939	26064.9	6015.24	6854.61	752.724	16622.2	35328	10235.7	0	24712.6	25.3103	327.161	816.855	142.409	4157.78	132056		9525.77	3483.01	1538.13	172.766	4495.89	8162.58	1521.03	0	6538.81	8.28217	43.4507	180.21	41.7852	800.198	15422.5
1940	28014.5	6854.27	7050.77	788.566	17721.7	36889.2	10946.8	0	25505.7	27.824	350.716	853.054	149.42	4446.79	139599		10036	3755.38	1573.08	180.184	4729.36	8380.88	1737.38	0	6648.03	8.89681	45.898	185.377	43.4365	915.857	16063.3
1941	30079.4	7808.99	7250.72	825.382	19033.5	38635.7	11766.8	0	26260.3	30.3467	374.924	890.26	157.255	4705.12	147819		10547.3	4089.19	1605.75	191.408	5067.63	8617.71	1883.86	0	6783.23	9.41506	48.2918	191.321	45.9874	971.387	16765.2
1942	32200.7	8842.73	7453.26	863.908	20717.9	40569.1	13398.9	0	26963.6	33.0722	399.634	927.333	165.548	5184.6	157720		11037.9	4372.48	1634.51	199.895	5775.02	8876.02	2270.91	0	6912.18	10.0919	50.6314	197.71	48.2635	1103.48	17606.7
1943	34405.1	9976.07	7658.79	905.014	22287.5	42682.4	14083.1	0	27605.2	36	424.663	965.15	174.778	5626.3	166830		11584.3	4676.67	1661.02	207.463	6222.06	9146.45	2218.83	0	7006.31	11.4408	52.9097	205.17	51.1319	1164.54	18348.2
1944	36717	11224.3	7867.62	949.223	23802.6	44957.1	14650.3	0	28168.5	39.7739	449.853	1003.5	184.659	6261.03	176275		12136.4	5034.45	1684.98	217.954	6602.78	9404.35	2287.18	0	7064.7	15.3624	55.1608	213.781	54.0285	1418.79	19098.9
1945	39040.8	12592.5	8079.32	995.302	25350.4	47363.4	15068	0	28642.3	43.3675	475.004	1040.74	195.026	6851.62	185738		12675.8	5451.57	1710.13	227.968	6883.75	9619.72	2397.92	0	7110.74	17.4766	57.385	221.619	56.893	1632.39	19807.3
1946	41446.5	14063.2	8293.31	1042.89	26916.7	49861.9	15124.4	0	29054.6	46.824	499.923	1076.89	207.032	6945.32	194579		13256.3	5933.8	1733.31	238.417	7136.45	9774.88	2327.27	0	7177.91	18.9359	59.6124	228.713	60.9588	1443.47	20483.1
1947	43931.1	15645.7	8510.76	1094.28	28808.4	52407.7	16097	0	29391	50.419	524.471	1110.61	219.879	7156.21	204948		13860.9	6469.52	1756.62	248.948	7425.71	9876.66	2637.81	0	7259.49	20.1204	61.8085	234.375	65.2865	1558.08	21259.5
1948	46492.6	17333.3	8730.1	1147.59	30929.9	54953	17465.7	0	29703.7	54.4085	548.482	1143.17	233.939	7397.29	216133		14378.7	7009.21	1783.78	259.966	8018.8	9954.7	2853.57	0	7368.75	21.6573	63.9532	239.904	71.0395	1570.43	22079.4
1949	49074.4	19162.7	8952.8	1200.28	33008.2	57447.5	18284.9	0	29991.2	58.4914	571.855	1176.71	249.258	7574.26	226753		14818.2	7574.63	1811.67	270.763	8465.06	10046.4	3165.19	0	7527.31	22.8563	65.9884	246.001	76.6649	1605.82	22852.2
1950	51682.6	21078.8	9174.66	1257.95	35286.6	59837.2	18030.4	0	30258.4	63.0716	594.522	1209.88	265.343	7269.37	236009		15152.1	7998.54	1838.1	281.389	8999.22	10176.6	2763.71	0	7785.81	24.2865	67.8486	251.115	82.3734	1444.76	23494.5
1951	54357	23146.4	9392.18	1326.04	37773.5	62062.3	19610	1.17074	30534	68.2798	616.489	1242.6	282.301	7136.73	247549		15482.8	8571.99	1863.19	299.633	9575.69	10342.4	3175.98	5.25195	8015.66	26.2458	69.4945	256.415	87.2006	1449.5	24329.7
1952	57019	25334.1	9611.42	1397.77	40774.9	64058.2	21137.1	3.57076	30806.8	74.3165	637.762	1277.01	299.989	8019	260451		15726.2	9107.35	1888.06	320.285	10721.6	10513.6	3351.95	10.1423	8193.52	28.9437	70.9629	262.744	91.4397	1816.17	25321.2
1953	59786.2	27592.4	9829.7	1466.56	43560.5	65760.8	21541.8	8.32357	31018.5	81.5178	658.427	1314.25	319.295	7919.93	270858		15962.2	9629.6	1910.33	337.248	11318.3	10649.4	3514.62	15.495	8248.08	32.2789	72.3313	272.477	96.4541	1750.04	26006.4
1954	62549	29914.6	10045	1543.3	46633.1	67114.5	22288.7	17.0225	31313	89.0806	678.596	1349.99	339.819	8240.35	282116		16298.1	10167.7	1932.19	352.723	11956.1	10722.4	3576.44	23.1993	8362.39	35.1829	73.7732	278.328	101.565	1878.15	26779.3
1955	65342.7	32315.5	10259.7	1621.24	49812.8	68079	22891.4	31.2879	31644.7	97.9641	698.44	1387.77	361.557	8314.42	292859		16732.1	10735.4	1955.53	366.074	12661.7	10732.4	3594.54	32.7206	8561.26	39.0536	75.4789	285.051	106.623	1837.72	27647.2
1956	68145.7	34852.4	10472.1	1704.58	53114.2	68633.9	24505.1	52.0676	32060.6	108.193	718.123	1431.35	385.201	8650.83	304834		17240.2	11565.7	1974.84	379.385	13403.4	10701.4	4086.75	40.3042	8759.08	43.7758	77.6602	294.957	113.197	1954.19	28749.9
1957	71042.6	37505.2	10683.5	1796.54	56598	68776.4	26011.6	81.5751	32536.8	119.605	737.888	1472.47	410.15	8739.57	316512		17838.7	12298.1	1994.68	402.106	14264.5	10656.8	4320.19	50.9047	9071.61	48.3604	80.477	304.294	122.434	1940.15	29924.7
1958	73961.8	40519.8	10884.6	1888.6	60366.1	68519.5	26629.8	119.261	33099.3	132.867	758.008	1516.76	435.949	8651.12	327484		18448.4	13515.7	2018.01	422.503	15079.6	10619	4033.87	61.1129	9430.45	53.7986	83.9809	317.298	132.041	1956.07	31250.4
1959	76855.6	43577.6	11086.1	1988.14	64379.5	67886.5	27209.6	165.181	33785.2	148.116	778.759	1560.6	463.972	8506.79	338392		18983.1	14467.1	2040.55	442.786	15820.1	10601.5	4057.7	71.9254	9758.94	60.1329	88.1116	328.802	144.09	1883.65	32435.8
1960	79971	46803	11276.8	2092.68	68636.7	66909.9	28296.6	218.677	34592.8	165.689	800.513	1602.08	492.59	8863.92	350723		19629.5	15750.1	2065.36	474.174	16732.9	10613.6	4216.28	85.7241	10049	66.8401	92.7413	339.419	151.556	2194.64	33974.2
1961	83024.8	50136.7	11462.9	2199.65	73175.5	65630.7	29341.1	280.518	35554.2	184.155	823.654	1646.3	523.726	8981.29	362965		20245.7	16631.9	2094.48	491.289	17864.5	10656.1	4690.19	105.457	10309.6	73.0539	97.6761	349.982	159.796	2079.23	35448.7
1962	86199	53493.6	11641.6	2309.24	77831	64097.9	29082.8	347.35	36664.1	204.419	848.568	1690.56	556.367	8991.75	373958		21002.5	17556.7	2118.83	511.445	19318.9	10712.8	2388.46	127.787	10556.6	79.1926	102.717	361.31	165.596	2158.56	36933.4
1963	89230.7	56798	11814.6	2426	82608.3	62366.7	30517.6	421.277	37888.9	226.426	875.601	1736.6	591.364	9176.81	386679		21499.4	18169.4	2142.98	536.139	20539.6	10751.3	2406.79	148.843	10777.1	85.1865	107.682	370.815	172.034	2314.75	38238.7
1964	92239	60280.5	11983.8	2550.43	87849.2	60494.4	32007.8	500.834	39286.7	250.075	905.039	1785.25	628.493	9329.68	400091		22112.3	18848.9	2165.92	557.885	21655.3	10736.3	2435.39	168.252	11053	91.0724	112.415	378.352	179.734	2266.76	39584.3
1965	95255.3	63794.5	12147.6	2682.42	93517.1	58535.5	33861.5	588.175	40794.8	275.224	937	1836.19	668.208	10036.8	414930		22549.2	19565.9	2185.74	587.482	22842.7	10646	2297.47	190.777	11427.1	96.9101	116.795	388.3	188.3	2565.88	40917.3
1966	98109.5	67530.7	12310.2	2821.04	99192.4	56537.6	36378.7	689.346	42368.7	301.699	971.487	1888.71	710.108	10260.8	430071		23026.4	20484.6	2207.78	611.185	23536.9	10479.5	2514.22	224.741	11819.2	102.744	120.711	397.683	196.8	2628.7	42096.1
1967	100939	71739.3	12463.1	2966.88	105089	54539.6	39163.9	805.563	44029.6	329.332	1008.27	1942.25	754.421	10578.6	446349		23516.5	21931.3	2223.67	631.544	24869.3	10253.9	2605.9	257.911	12301.3	108.619	124.101	408.231	205.717	2684.17	43915.8
1968	103676	76019.3	12611.3	3118.56	111261	52572.1	40622.3	938.029	45810	357.981	1046.93	1998.44	801.84	10761.9	461595		24195.1	23261.7	2238.54	650.49	26286.7	9994.82	2482.67	294.728	12899.2	114.553	126.905	419.152	216.925	2805.6	45865
1969	106266	80571.3	12755.1	3274.05	117614	50659	42747.3	1091.46	47669.4	387.526	1086.94	2057.85	850.631	10783	477813		24772.1	24661.5	2254.02	679.774	27292.5	9723.19	2742.66	346.25	13500	120.459	129.123	430.518	229.459	3114.39	47609.5
1970	109006	85507.1	12893.8	3437.21	123546	48818.5	45151.9	1267	49592.3	417.824	1127.58	2119.8	901.301	11195.7	494982		25672.4	26429.9	2270	720.281	27961	9446.16	2842.07	405.664	13994.4	126.169	130.734	445.869	245.168	3013.45	49475.2
1971	111613	90653.7	13029.7	3600.64	130629	47064.2	46365.7	1466.54	51500.1	448.689	1168.16	2182.05	951.965	11542.3	512215		26511	28230.7	2287.91	743.105	29069.6	9157.66	2906.65	462.76	14332.6	131.63	131.831	459.199	261.189	3011.33	51555.5
1972	114266	96040.9	13159.8	3773.56	137899	45404.8	47189.4	1695.11	53498.8	479.898	1207.95	2245.45	1002.72	11259.1	529123		27432.3	30221.2	2307.28	768.457	30468.7	8848.75	3013	532.845	14503.9	137.008	132.505	471.938	276.124	3249.42	53935.4
1973	117091	101682	13277.9	3965.95	144949	43845.2	49116.2	1956.3	55526.9	511.293	1246.35	2313.05	1054.51	11289.9	547825		28415.9	32103.3	2327.67	801.236	31566.2	8519.2	3215.72	615.244	14644	142.484	132.94	485.363	289.666	3284.4	56120.1
1974	120148	107350	13390.4	4177.68	153169	42386.4	51131	2248.91	57455.5	542.935	1282.91	2381.5	1106.48	11229.7	568000		29646.3	34082.1	2347.97	858.595	33231.6	8181.77	3224.73	711.989	14785.5	147.995	133.419	496.889	301.586	3239.54	58808.3
1975	123284	113234	13494.1	4417.83	160748	41025.7	51999.8	2589.56	59334.6	575.281	1317.4	2452.26	1160.49	11084.2	586717		30624.1	36163.4	2365.52	921.522	34548.7	7857.59	3377.82	823.416	14997.6	153.326	134.289	507.866	313.498	2977.69	61267.5
1976	126523	119642	13589	4664.21	168366	39758.5	50477.3	2950.14	61075.1	609.314	1349.73	2523.75	1216.57	10924.5	603668		31315.9	38472.5	2379.28	990.76	35330.3	7568.34	2926.3	934.976	15409.3	158.523	135.916	516.474	325.359	3056.06	63479.3
1977	130110	126490	13669.7	4913.55	175916	38579.9	51242.3	3343.76	62686.4	646.564	1380.06	2596.97	1275.34	11072.3	623923		31923.9	40472.5	2388.74	1039.77	36327.6	7329.77	3119.25	1034.86	15943	164.241	138.63	522.411	336.153	2924.57	65660.7
1978	133771	133868	13744	5166.02	183803	37486.6	52020.5	3769.69	64131.4	689.034	1408.67	2670.51	1334.95	11512.2	645377		32482.3	42179.6	2395.83	1084.32	36937.8	7148.74	3175.69	1119.96	16495.8	171.663	142.609	529.886	345.897	3198.72	67459.4
1979	137752	141901	13808	5465.43	192024	36479.1	53710.9	4193.41	65477.7	739.093	1435.95	2742.23	1395.54	10371.6	667496		33142.6	43640.9	2394.11	1151.79	37769.6	7022.65	3519.25	1190.44	16913.3	182.007	147.814	532.212	354.366	2670.54	69233.9
1980	141874	150172	13855.9	5786.77	200571	35562.3	55211.8	4600.44	66707.2	799.414	1462.37	2813.75	1456.93	11316.5	692191		33823.9	45038.5	2385.16	1234.67	38758.6	6940.47	3346.98	1277.75	17126.6	196.021	153.953	536.5	363.613	3018.99	71034.4
1981	146390	158858	13892.6	6111.02	208728	34744.7	55659.7	4995.47	67949.9	872.916	1488.37	2882.99	1519.14	11535.6	715629		34852.5	46563.1	2375.66	1324.16	39268.2	6885.48	3420.84	1403.58	17271.9	213.864	160.591	544.649	375.946	3042.05	72810.5
1982	150914	167805	13919.5	6494.3	217081	34036	56834.1	5369.49	69231.6	962.57	1514.46	2951.1	1583.59	11312.1	740009		35803.1	48135.1	2366.15	1441.64	39900.8	6840.07	3341.26	1524.82	17492.3	235.173	167.229	556.555	391.956	2906.78	74658.2
1983	155560	176825	13940.2	6870.63	225402	33444.7	56146.5	5749.88	70532.9	1071.04	1540.97	3018.74	1647.73	11086.4	762836		36885	50153.9	2361.11	1524.85	40238.4	6790.59	3156.85	1632.73	17894.6	259.247	173.396	572.693	410.325	2896.24	76752.1
1984	160503	185777	13954	7269.62	234402	32976.4	57377.6	6144.38	71814.1	1200.26	1568.25	3083.13	1710.66	10968.8	788750		38118.4	52501.4	2360.75	1604.56	41362.3	6729.14	3512.53	1713.55	18504.6	285.482	178.78	591.292	427.968	2760.23	79621.9
1985	165492	194521	13963.7	7701.36	243611	32632	59852.2	6555.56	73042.6	1351.17	1596.56	3145.93	1774.47	10439.5	815679		39312.9	55107.2	2368.77	1723.94	42114.7	6652	3610.39	1801.5	19244.9	313.391	183.19	611.796	445.493	2461.49	82475.5
1986	170698	203181	13960.4	8146.2	253282	32407.4	61271.2	6959.57	74201.5	1523.58	1626.02	3208.68	1837.34	10290	842593		40488.4	57936.6	2378.69	1796.24	42708.7	6557.81	3474.03	1902.08	19944.6	341.729	186.668	629.768	461.205	2370.39	85391.7
1987	176020	211683	13950.4	8627.63	262784	32293.6	63290.7	7366.41	75280.5	1716.45	1656.59	3267.64	1899.83	10220.9	870057		41655.8	60633.7	2392.12	1892.77	43238.1	6448.27	3627.36	2051.21	20409.7	368.097	189.331	643.677	472.468	2355.97	88160.9
1988	181448	220215	13935.8	9177.88	272814	32278.4	65731.4	7768.78	76267.3	1927.61	1688.21	3327.77	1959.86	10632.7	899173		42736.5	63042.1	2407.39	2096.87	44258.8	6331.14	3764.85	2139.52	20546.6	391.383	191.372	655.693	480.961	2574.45	90874.8
1989	187057	229319	13913.4	9772.48	283228	32347.7	67943.1	8184.24	77150	2154.64	1720.61	3388.64	2013.13	10999.7	929191		43829.2	65336.8	2422.6	2259.66	45349.5	6221.76	3922.62	2219.66	20438.8	413.466	193.031	663.212	487.272	2634.39	93498.8
1990	192751	238565	13887.4	10356.4	292946	32488.2	70669.7	8613.67	77920.3	2395.03	1753.47	3446.73	2058.41	10905	958756		44968.2	67222.6	2434.3	2374.92	45750.1	6140.43	3995.03	2343.57	20292.1	438.716	194.494	667.651	495.297	2497.61	95518.3
1991	198646	248057	13855.2	10966.4	303050	32689	72765.1	9072.92	78553.3	2646.91	1786.35	3500.22	2096.05	10822.4	988507		46117.5	68920.3	2442.16	2502.77	46367.3	6104.95	4128.06	2539.1	20266.4	470.085	195.901	667.608	504.626	2435.42	97557
1992	204892	257655	13821.4	11684.9	313640	32940.7	73497.9	9548.5	78984.9	2909.89	1818.77	3549.2	2128.38	10648.7	1.01772e+06		47701.7	70780.9	2446.51	2756.45	47373.7	6121.41	4082.3	2688.99	20322.8	506.754	197.389	669.139	513.709	2312.89	100120
1993	211146	267286	13788.7	12388.2	324241	33235	75040.4	10088.8	79129.6	3185.6	1850.17	3592.64	2158.39	10473.4	1.0476e+06		48979.9	72853.2	2439.95	2884.71	47562.3	6179	4243.94	2777.58	20297.6	545.85	199.128	670.647	522.512	2237.25	102299
1994	217714	276608	13747	13197.1	334931	33563	76645.7	10650.5	78933.5	3476.94	1880.04	3630.64	2183.66	10416.5	1.07758e+06		50467.7	74765.6	2432.97	3136.87	48079.2	6253.86	4069.11	2863.48	20138	585.482	201.319	675.885	533.62	2290.35	104595
1995	224390	285725	13700.1	13973.1	345224	33914.3	78517.6	11251.2	78411.2	3785.98	1907.88	3661.9	2203.23	10246.7	1.10691e+06		52036.5	76326.5	2421.48	3384.43	48724.5	6320.53	4659	3035.21	19959.6	625.888	204.118	681.295	546.914	2110.24	106770
1996	231200	294528	13652.3	14791.1	355538	34277.2	80909.9	11843.4	77637.9	4111.33	1933.3	3688.56	2218.03	10016.9	1.13635e+06		53595.9	77922.7	2409.17	3612	49539.4	6363.07	4596.02	3258.6	19876.5	667.725	207.583	689.897	558.436	2154.03	109044
1997	238030	302976	13602.8	15636.6	366486	34639.6	82289.8	12487.5	76728.4	4446.53	1955.99	3710.44	2225.23	9605.98	1.16482e+06		55016.7	79305.7	2396.15	3865.44	49998.4	6379.29	4583.49	3437.94	19891.5	709.164	211.601	698.655	563.874	1979.86	110956
1998	245096	311430	13552.1	16515.9	377004	34990.4	84151.7	13178.2	75829	4780.23	1975.8	3731.73	2225.99	9333.5	1.19379e+06		56489.9	80902.9	2386.1	4031.64	50389.4	6377.25	4484.49	3616.49	19945.5	745.97	215.908	703.812	565.764	1810.46	113021
1999	252122	319555	13500.3	17431.4	387664	35320.9	86299.8	14019.2	75114.2	5098.14	1992.62	3745.88	2229.19	9458.87	1.22355e+06		57591.6	82095.6	2381.19	4164.19	50938.3	6368.7	4687.59	3850.71	20001.5	776.269	220.252	702.94	571.157	1888.31	114703
2000	259117	327423	13450.7	18377.4	399145	35625.9	88875.9	14845.8	74758	5386.09	2006.61	3758.84	2232.84	9485.82	1.25449e+06		58714.8	83105.9	2381.29	4331.39	51713.7	6364.26	5051.3	4094.27	20075.2	804.384	224.418	700.503	573.912	1970.73	116379
2001	266056	335287	13399.4	19405.5	410413	35904.2	89987.7	15643	74884.9	5633.47	2018.03	3766.97	2241.01	9216.99	1.28386e+06		59630.3	84263.4	2383.33	4510.65	52642.2	6371.95	4906.86	4283.51	20202.6	836.741	228.198	694.864	582.132	1839.08	118108
2002	272761	343073	13350.1	20578	421371	36158.6	89249.9	16428	75531	5836.42	2027.17	3770.78	2255.12	9177.25	1.31157e+06		60360.2	86100.1	2392.49	4879.1	53389.6	6396.93	4623.58	4498.48	20361.4	874.285	231.5	688.128	599.171	1947.64	120163
2003	279279	350811	13295.5	21712.6	432224	36394.7	88734.9	17290.4	76644.2	5999.04	2034.61	3768.98	2277.4	9117.74	1.33958e+06		61087.4	88574.6	2402.44	5128.82	54004.7	6441.22	4393.2	4750.69	20430.2	913.177	234.321	681.769	623.245	1886.28	122604
2004	286421	358577	13245.7	22932.7	443247	36619.8	89221.2	18282.1	78106.6	6130.21	2040.75	3763.89	2305.71	9166.69	1.37006e+06		61887.2	91075.8	2413.33	5498.69	54759.8	6503.05	4587.85	5020.96	20287.7	950.72	236.831	678.122	648.072	1936.68	125161
2005	292891	366114	13195.7	24181.1	454154	36842	89545	19430.7	79751.1	6237.31	2046.21	3752.85	2339.61	9251.67	1.39973e+06		62714.5	93558.8	2424.72	5725.73	55286.7	6577.36	4478.12	5234.23	19934.2	984.054	239.208	676.279	671.868	1846.83	127574
2006	299278	373176	13145.6	25536	464951	37068.6	90234.2	20658.8	81378.1	6321.8	2051.55	3738.06	2377.2	9404.72	1.42932e+06		63653.1	95636.1	2429.87	6061.28	55670.7	6657.26	4872.94	5480.19	19480.1	1007.89	241.607	677.525	689.887	1848.69	129703
2007	305929	379576	13098.5	26901	475873	37306.6	90852.8	21743.3	82789.5	6380.54	2057.33	3717.71	2420.75	9443.35	1.45809e+06		64779.7	97205.5	2430.41	6312.24	56052.8	6736.05	4713.72	5610.67	19070.5	1023	244.052	684.02	707.124	1954.69	131536
2008	312499	385329	13063.9	28312.4	486811	37562.6	90094.2	22679.8	83833.3	6409.99	2064.14	3695.97	2474.37	9386.62	1.48422e+06		66121	98813.7	2437.62	6536.94	56759.3	6809.32	4816.5	5796.13	18824.2	1038.67	246.466	695.204	723.561	1870.01	133677
2009	319353	390149	13029.3	29814.5	497091	37842.5	89207.8	23405.2	84432.8	6408.23	2072.52	3669.68	2542.5	9380.11	1.5084e+06		67549.4	100480	2426.2	6754.71	57538.9	6876.65	4779.18	6079.16	18760.2	1059.09	248.666	706.585	742.051	1826.42	135963
2010	326135	394262	12997.4	31308.2	507061	38152.1	86289.7	23966.6	84587.9	6374.45	2082.86	3642.61	2622.35	8966.06	1.52845e+06		69245.5	102055	2414.88	6885.43	58067.1	6941.94	4508	6289.91	18765.6	1084.12	250.478	713.126	771.787	1624.05	138204
2011	333085	398055	12975.6	32856.5	517028	38496.8	84168.6	24537.5	84362	6310.54	2095.56	3616.62	2710.42	8936.94	1.54923e+06		70981.9	103333	2395.72	7169.91	58583.7	7011.3	4488.14	6283.15	18695.9	1119.29	251.85	715.397	812.447	1641.8	140246
2012	340407	401786	12953.8	34500.6	526611	38880.9	82619.4	25392	83851.3	6226.11	2110.92	3592.11	2802.86	8982.46	1.57072e+06		72713.2	104228	2374.07	7452.95	59153.9	7089.17	4296.68	6231.62	18492.7	1163.89	252.844	713.974	856.979	1583.91	142006
2013	347958	405530	12938.3	36306.1	536291	39308.2	81566.7	26843.5	83148.2	6142.44	2129.13	3568.21	2896.9	8930.43	1.59356e+06		74254.2	104416	2352.98	7854.89	59964.4	7175.28	4418.06	6362.19	18175.7	1206.07	253.585	707.634	894.619	1462.16	143269
2014	356014	409741	12932	38037.6	545644	39780.9	79430.3	29024	82336	6087.46	2150.35	3548.14	2992.68	8888.43	1.61661e+06		75341.1	104323	2335.02	8114.76	60391.8	7264.95	4091.62	6552.57	17784.4	1238.76	254.342	699.53	926.112	1477.14	143916
2015	363943	414050	12935.9	39802.8	554889	40300.2	77598.6	31709.8	81517	6084.86	2174.65	3532.45	3090.67	8910.95	1.64054e+06		76068	104057	2322.29	8531.21	60973.1	7352.25	4187.88	6570.9	17362.5	1267	255.325	694.109	949.161	1585.56	144332
2016	372027	418253	12951.1	41764.4	563859	40874.7	75702.5	34357.9	80818.8	6149.16	2202.14	3522.68	3195.54	8985.95	1.66466e+06		76443	104580	2315.3	9018.26	61579.4	7435.47	4337.06	6473.59	16961.6	1303.12	256.83	689.945	973.396	1501.68	145149
2017	380293	422142	12973.6	43785.3	572613	41490.5	74168.6	36599.2	80351.9	6285.72	2232.91	3517.86	3302.98	8956.94	1.68871e+06		76627.5	106178	2320.76	9304.41	61757.4	7512.68	4085.23	6586.06	16642.6	1357.49	259.134	689.039	999.013	1592	146461

## Sheet: Fig3_EoLMgmt
EoL management; unit: ktons; ; negative 'waste' values caused by modeled EoL outflows being smaller than reported recycling and export flows; as only few and small negative values occur these were accepted, as recycling can also draw on end-of-life material of earlier years
	Iron & steel				Aluminum				Copper				Other metals				Paper & paperboard				Glass				Plastics				Concrete, bricks, asphalt
Year	Waste	Export	Recycling		Waste	Export	Recycling		Waste	Export	Recycling		Waste	Export	Recycling		Waste	Export	Recycling		Waste	Export	Recycling		Waste	Export	Recycling		Waste	Recycling	Downcycling
1962	5151.36	4449	27063.7		-0.775658	53.5584	151.637		428.124	44.2575	376.187		1128.52	9.5306	552.508		20190.5	211.201	8681.08		9408.67	0	139.452		347.35	0	0		135714	0	15620.1
1963	1679.08	5573	30636.9		26.3017	56.0042	144.12		454.317	39.9641	381.319		1087.77	9.27879	639.554		21323	141.868	9052.71		9629.65	0	138.52		421.277	0	0		141555	0	16288.1
1964	-2287.09	6914	34659.8		48.4299	54.8511	146.794		389.564	87.1476	428.328		1080.63	23.0848	681.539		22227.6	138.61	9641.54		9822.06	0	136.118		500.834	0	0		147543	0	16960.3
1965	-1674.24	5478	36991.1		78.9068	10.449	185.868		392.143	76.7225	468.134		1100.2	17.0719	718.914		24133.4	168.539	9559.57		10560.7	0	144.339		588.175	0	0		153590	0	17607.2
1966	402.82	4871	37094.9		117.559	13.6531	170.488		463.372	24.2493	483.866		1135.38	18.9727	734.355		26283.1	237.36	9858.3		10826.9	0	144.079		689.346	0	0		159700	0	18250.2
1967	2756.98	6602	34670.7		149	21.8105	158.521		500.243	68.6093	439.417		1246.29	1.45363	694.505		29813.4	123.505	9227.06		11188.5	0	144.523		805.563	0	0		166539	0	18602.2
1968	4511.59	5693	35605.4		183.391	10.8009	163.789		450.65	123.244	473.036		1307.58	3.44706	687.415		30935.3	108.313	9578.63		11420.5	0	143.214		938.029	0	0		172796	0	19510.3
1969	1075.91	7896	38697.5		154.331	52.077	181.118		484.394	84.6236	517.919		1273.94	7.01606	776.901		31422.3	184.046	11141		11494.7	0	138.995		1091.46	0	0		179111	0	20480.9
1970	5517.67	8897	35177.7		220.842	18.4231	178.559		594.224	76.45	456.906		1378.94	4.60848	736.251		33432	327.575	11392.3		11955.8	0	141.227		1267	0	0		186473	0	20933.6
1971	12385.7	5263	33851.4		253.176	0	195.513		711.863	49.6	406.698		1427.66	31.6625	722.727		34354.6	327.967	11683.2		12301.4	0	192.898		1466.54	0	0		189042	3184.92	23069.3
1972	9053.6	6227	38218.2		239.864	12.4629	227.571		752.843	38.6	416.504		1463.12	45.2962	737.034		34448	315.113	12426.3		12026.9	0	234.923		1695.11	0	0		191300	6483.55	25683.9
1973	3786.31	9543	42197.6		210.348	61.9716	238.974		726.933	78.3	441.112		1407.26	80.3132	825.474		34792.7	541.205	13782.2		12063	0	281.43		1956.3	0	0		193720	10889.9	27440.7
1974	6680.27	7528	43247.2		261.01	4.91331	277.012		775.15	69.3	438.463		1381.45	74.5617	925.493		35796.2	1098.58	14236.2		12012.3	0	323.861		2248.91	0	0		197329	13347.7	30211.8
1975	17314.1	8293	33727.6		261.248	9.92551	304.107		902.257	80.9	334.243		1541.96	60.2846	850.01		39345.7	782.323	11871.8		11877.4	0	367.268		2589.56	0	0		201873	14601.7	33537.3
1976	17447	6690	36938.1		219.615	21.0866	368.612		917.62	52.5	379.611		1488.23	61.179	974.348		35453.8	1011.37	14012.1		11734.6	0	406.4		2950.14	0	0		206457	17407.2	35889.3
1977	20068.1	4753	37865.3		156.305	10.6758	479.583		913.803	56.5	409.754		1544.08	99.3902	953.499		35190.4	1238.96	14812.9		11889.3	0	458.263		3343.76	0	0		209871	21367.1	39031.1
1978	15973	7480	40678.4		73.5921	92.8549	522.587		816.563	89.4	502.704		1595.2	124.698	950.613		35155.6	1608.25	15256.7		12325.1	0	522.007		3769.69	0	0		212715	26442.6	42226
1979	15667.8	9311	40498.9		-33.0748	216.603	555.565		730.245	100.4	605.302		1579.73	151.557	1010.95		35316.6	2093.4	16300.9		11252.8	0	514.375		4193.41	0	0		217935	29807.7	45718.9
1980	22839	9572	34296.2		-166.352	349.156	616.609		734.005	116.2	612.163		1806.24	153.793	853.719		36249.5	2728.33	16233.9		12167.5	0	605.994		4586.98	0	13.4586		227907	28142.3	49853.2
1981	28134.3	5316	34499.6		-27.5661	144.394	756.088		817.856	77.8	592.714		1885.58	115.164	882.25		37094.7	2381.12	16183.8		12241.8	0	812.901		4971.64	0	23.8245		238557	27013.5	53570.7
1982	40548.5	5745	22938.2		56.0729	126.971	779.526		918.341	78.7	517.417		2032.27	108.261	810.57		39354.2	2066.2	15413.7		11917.4	0	978.33		5333.77	0	35.7159		246252	29454.5	56932.1
1983	39022	6238	25272.9		95.5987	154.979	820.46		1046.93	46.1	447.938		2120.55	127.095	771.093		36032.6	3108.68	17005.2		11585	0	1149.17		5700.88	0	48.9934		250620	34467.4	61237.4
1984	36571	8097	27146.1		255.912	120.729	823.621		1009.79	96	462.461		2041.34	108.329	933.46		35343.8	3429.7	18604.1		11360.8	0	1318.61		6080.6	0	63.779		255335	40728.1	64171.4
1985	35764.5	8476	28802.1		253.104	247.145	850.917		916.001	178.5	502.063		2098.13	142.998	904.803		37157.4	4241.46	18453.4		10783.5	0	1430.42		6475	0	80.5676		260145	45449	68382.4
1986	37227.5	9943	27030.9		554.23	188.541	780.811		971.398	178.9	475.717		2153.66	166.16	888.867		37090.7	3728.16	20452.3		10537.7	0	1589.65		6861.51	0	98.0635		263869	50868.7	73101.5
1987	38640.9	8645	27994.7		684.824	179.88	851.745		995.371	163	498.217		2075.8	187.626	1004.22		37229.9	4269.45	21791.3		10372.2	0	1748.52		7248.38	0	118.037		266770	56397.2	78486.3
1988	36641.6	8218	31407.7		586.845	286.098	1054.67		995.925	176.7	515.581		2032.48	197.337	1097.95		35571.3	6371.66	23788.4		10596	0	1996.61		7629.81	0	138.979		273132	60112.4	82353.9
1989	36420.4	10080	30649.6		780.131	367.56	1006.95		954.835	218.9	546.874		1983.41	175.255	1229.97		37595	5627.05	24721.1		10756.7	0	2256.06		7993.01	30	161.23		282963	61242	86084.6
1990	36543.4	10280	31096.9		703.751	323.116	1368.17		1059.63	159	534.842		2021.81	146.826	1278.09		37459.8	6800.8	26409.1		10549	0	2414.34		8348	80	185.669		285121	68569.9	91513
1991	42234.2	8430	27889.1		1073.57	252.436	1320.9		1098.34	157	531.01		2102.02	158.972	1239.23		38099.4	6400.61	28265.1		10487.4	0	2431.02		8762.86	80	230.059		295213	67015.9	98328.9
1992	42738.4	7940	28306.5		1281.08	29.933	1598.89		1167.03	99	552.74		2134.37	116.074	1298.76		36457	6269.8	30771.2		10353.7	0	2423.35		9212.32	60	276.183		300709	71969.1	103691
1993	40185.2	8420	30524.3		1551.53	0	1634.07		1186.65	122	541.52		2275.61	54.7696	1262.26		37184.9	5758.53	32096.9		10199.2	0	2432.57		9761.25	0	327.568		305188	78645.9	108386
1994	40273	7070	31590.5		1979.67	0	1497.27		1227.47	153	499.572		2263.59	78.9337	1288.11		33507.9	7087.1	36050.6		10112.7	2.6	2484.86		10197.8	70	382.682		316676	77425.6	113967
1995	37783.1	8310	32318.2		2268.55	11	1506.43		1224.95	242	440.921		2154.03	104.633	1403.23		31763	8524.43	38230.2		9952.31	19.3	2478.27		10692.9	110	448.364		328595	74858.6	120362
1996	39864.9	5840	31933.1		2543.75	0	1567.58		1347.02	159	427.28		2134.59	91.7232	1462.24		34928	6926.42	39055.5		9760.76	8.2	2465.98		11316.5	10	516.925		340353	72242.1	126785
1997	37127.1	6060	33541.3		2916.94	0	1529.6		1302.94	152	501.044		2109.46	96.1062	1504.87		35832.1	6507.63	39950		9395.2	35.5	2400.51		11896	0	591.556		351702	75249.2	127657
1998	40560.9	2510	32758.1		3283.87	0	1496.35		1390.72	118	467.076		2140.37	98.2082	1493.15		35751.4	7563.36	40836.9		9196.06	4.8	2358.62		12509	0	669.259		360104	78613.6	131359
1999	42410.8	1670	31033.3		3525.96	0	1572.17		1456.92	155	380.698		2092.94	119.627	1533.32		36061.7	7874.43	42363.7		9235.15	26.5	2426.4		13219.3	40	759.904		367349	82506.3	135322
2000	39923.4	2190	32644.6		4015.95	0	1370.14		1346.29	302	358.315		2119.96	66.4295	1572.45		41758.2	4199.96	42917.7		9251.2	0.5	2466.97		13745.7	240	860.062		382067	80704.8	137219
2001	37135.2	4810	32939.7		4338.43	83	1212.04		1334.6	366.9	316.525		2200.59	93.4798	1472.9		42362.3	4965.13	42660.2		9088.41	0	2369.6		14318.1	410	914.916		389367	80240.2	145135
2002	36352.6	5820	33358.4		4512.23	147	1177.19		1471.61	347.7	207.866		2128.59	70.9267	1571.26		41463	4473.59	43313.3		9074.64	0	2357.73		15133	320	975.018		399344	79587.7	150253
2003	37301.8	7320	32022.4		4793.29	137	1068.75		1314.18	513.9	206.535		2021.36	131.17	1616.45		37763.5	6348.81	44622.6		9086.3	0	2308.84		15812.6	450	1027.8		409431	79748.5	154205
2004	38306.6	7140	32660		4848	125	1157.2		1324.29	525.2	191.258		2004.6	149.796	1609.5		36926.6	6577.02	45717.6		9176.03	0	2296.37		16724.6	460	1097.44		408198	84811.8	165234
2005	38395.5	9160	32195.6		4550.67	608	1078.64		1376.44	485.7	184.069		2020.27	113.867	1618.72		36191.2	6992.84	46360.9		9307.89	0	2283.39		17684	570	1176.7		421156	86220.3	164825
2006	38978.5	10080	32319.7		3787.35	953	1581.45		1301.88	598.4	151.264		1980.1	118.6	1639.36		26550.1	14995.2	48688.9		9282.86	2.6	2496.46		18799.8	530	1328.93		434618	83385	167596
2007	39557.7	12800	30431.8		3639.59	1079	1661.95		1263.75	632	161.579		2008.86	78.2153	1630.64		25194.9	16568.6	49089.3		9190.27	0	2673.83		19271.6	990	1481.67		447742	80952.6	169909
2008	33442.2	17900	32491.1		3422.24	1486	1501.75		1222.25	682.9	158.99		1953.73	154.454	1587.78		26596.3	16512.7	46985.1		9043.6	3.5	2813.88		19836.2	1210	1633.56		463470	71221.5	176199
2009	35614.7	19410	29408.1		3922.5	1227	1258.73		1351.88	583	137.642		2088.04	96.2269	1485.41		26495.4	17405.5	45306.9		8946.85	0	2975.76		19935	1700	1770.16		477838	66663.7	178029
2010	33264.1	16720	34603.8		3721.31	1406	1247.14		1177.81	762	143.054		2109.92	0	1532.69		23012.7	16512.6	46764.5		8589.56	0	2998.85		20359.2	1700	1907.47		476245	73184.8	183965
2011	27714.2	20290	36357.8		3309.35	1561	1440.19		1000.64	942.4	152.52		2051.36	1.36962	1563.89		18187.3	18081.6	47899.7		8574.41	0	3072.95		20672.3	1830	2035.16		476017	76818.7	191280
2012	36649.9	17680	29521.4		3137.08	1451	1638.03		1035.83	911.2	163.89		2049.32	1.65403	1541.13		18334.4	17803.3	46481.6		8715.4	0	3069.93		21447.9	1730	2214.07		481953	78293.3	194900
2013	34936.3	14570	33641.9		3203.45	1305	1633.99		1090.46	873.3	165.37		1961.89	41.0504	1565.27		18338.4	17788.3	45440		8785.99	0	3041.34		22786.7	1600	2456.86		484633	79386.9	202406
2014	36824.8	10970	34541.2		3234.03	1161	1692.43		1197.41	779.4	173.531		2136.49	33.8539	1377.8		15264.7	17575.5	46590		8973.61	0	2907.5		24503.5	1780	2740.46		492494	83365.6	202828
2015	41250	9290	30977.1		3583.38	1029	1472.47		1288.16	718.7	167.79		2124.08	20.8912	1387.48		15025.2	18214.6	44358.8		8891.4	0	3110.21		27176.1	1670	2863.7		500005	86843.5	204081
2016	40118.1	8447.69	32253		3824.4	741	1583.76		1303.53	748.549	150.058		2222.26	0	1300.41		13169.5	18193	44340		9309.12	0.4	2871.97		29396.2	1730	3231.77		500830	88470.7	213930
2017	45151.6	9813.07	25387.2		3948.45	741	1596.27		1337.92	750.174	144.813		2130.59	0	1387.26		13370.8	17026	43771.8		9459.56	0	2800.37		32072.2	1420	3107.04		498770	89968.8	226671

## Sheet: Fig3a_EoLLTmin50%
EoL management; lifetimes reduced by 50%; unit: ktons
	Iron & steel				Aluminum				Copper				Other metals				Paper & paperboard				Glass				Plastics				Concrete, bricks, asphalt
Year	Waste	Export	Recycling		Waste	Export	Recycling		Waste	Export	Recycling		Waste	Export	Recycling		Waste	Export	Recycling		Waste	Export	Recycling		Waste	Export	Recycling		Waste	Recycling	Downcycling
1962	22715.5	4449	27000		336.893	53.5584	152		982.805	44.2575	377		2060.63	9.5306	552.813		22442	211.201	8681.08		9907.81	0	134.341		615.314	0	0		203.704	0	23.5873
1963	21476.9	5573	30600		382.33	56.0042	144		970.515	39.9641	383		2052.49	9.27879	640.672		23381.1	141.868	9052.71		10344.3	0	137.355		703.113	0	0		217.219	0	24.9574
1964	19537.4	6914	34650		435.329	54.8511	147		862.021	87.1476	430		2098.65	23.0848	680.692		24099.2	138.61	9641.54		10673.3	0	138.789		810.174	0	0		228.914	0	26.1228
1965	20683.7	5478	36900		510.114	10.449	186		822.172	76.7225	466		2168.93	17.0719	716.375		26409.9	168.539	9559.57		11241	0	143.679		929.012	0	0		237.279	0	26.9242
1966	21401.5	4871	37350		603.172	13.6531	170		843.412	24.2493	485		2234.2	18.9727	732.727		29287.7	237.36	9858.3		11542.9	0	144.335		1076.13	0	0		244.252	0	27.584
1967	22761.3	6602	34650		691.179	21.8105	159		836.179	68.6093	438		2351.34	1.45363	692.828		33293.7	123.505	9227.06		12132.8	0	148.427		1267.95	0	0		253.011	0	28.4595
1968	23860.8	5693	35550		783.605	10.8009	164		739.667	123.244	472		2388.24	3.44706	690.241		33745.3	108.313	9578.63		11742.4	0	138.64		1484.77	0	0		265.402	0	29.756
1969	19815.3	7896	38700		810.079	52.077	181		722.637	84.6236	522		2317.56	7.01606	773.933		34481.3	184.046	11141		12007.3	0	137.765		1713.21	0	0		281.742	0	31.5063
1970	21908.2	8897	35100		917.938	18.4231	179		793.857	76.45	457		2357.39	4.60848	733.797		37123.4	327.575	11392.3		12749.6	0	142.875		1968.9	0	0		301.786	0	33.5318
1971	24520.3	5263	33750		975.402	0	196		877.993	49.6	404		2315.42	31.6625	726.267		36446.4	327.967	11683.2		12651.6	0	188.154		2274.12	0	0		318.916	3.24403	38.0616
1972	17044.4	6227	38250		993.51	12.4629	227		890.639	38.6	416		2258.82	45.2962	737.124		36077	315.113	12426.3		11779.4	0	216.673		2634.22	0	0		336.014	6.63142	42.9879
1973	9234.2	9543	42300		1024.32	61.9716	240		851.882	78.3	441		2109.87	80.3132	830.279		37160.9	541.205	13782.2		12957.8	0	290.778		3057.03	0	0		350.506	11.0953	48.1445
1974	10769.9	7528	43200		1177	4.91331	276		902.507	69.3	439		2033.65	74.5617	922.246		38336	1098.58	14236.2		12680.4	0	331.874		3494.73	0	0		365.895	13.7967	53.6322
1975	20814.8	8293	33750		1300.8	9.92551	305		1046.95	80.9	335		2175.89	60.2846	845.522		41326.1	782.323	11871.8		12649.7	0	378.728		3892.54	0	0		383.12	15.2279	59.6522
1976	22370.3	6690	36900		1390.87	21.0866	371		1091.68	52.5	380		2138.82	61.179	978.046		34868.9	1011.37	14012.1		11853.4	0	394.903		4329.14	0	0		399.365	18.1884	66.2425
1977	28257.1	4753	37800		1481.52	10.6758	482		1125.32	56.5	410		2267.39	99.3902	950.494		35680	1238.96	14812.9		12591.7	0	468.789		4867.58	0	0		414.402	22.2883	73.3189
1978	28229.6	7480	40500		1610.65	92.8549	522		1071.7	89.4	502		2417.73	124.698	943.565		36558.4	1608.25	15256.7		13312.9	0	547.51		5322.59	0	0		427.494	27.7516	80.7138
1979	30571	9311	40500		1727.01	216.603	557		1029.26	100.4	604		2486.6	151.557	1016.09		37911.5	2093.4	16300.9		11224.5	0	485.98		5455.34	0	0		440.925	31.3679	88.1519
1980	38851.2	9572	34200		1718.37	349.156	617		1067.74	116.2	613		2770.85	153.793	859.519		39189.8	2728.33	16233.9		13592.8	0	657.516		5482.53	0	16.1014		457.304	29.8832	95.3972
1981	43570.5	5316	34650		1832.74	144.394	758		1176.94	77.8	592		2854.62	115.164	886.494		39027	2381.12	16183.8		13123.8	0	835.461		5829.08	0	28.0874		471.217	28.9582	102.341
1982	54559.3	5745	22950		1803.14	126.971	782		1284.29	78.7	518		2968.87	108.261	805.608		41679.9	2066.2	15413.7		12589.5	0	996.096		6323.18	0	42.4108		479.372	31.678	108.816
1983	50607.6	6238	25200		1732.76	154.979	820		1407.58	46.1	449		2992.8	127.095	771.58		36644.7	3108.68	17005.2		12090.1	0	1154.26		6803.47	0	58.5304		482.127	37.1089	114.597
1984	46532.7	8097	27000		1944.97	120.729	825		1359.92	96	461		2876.54	108.329	929.366		37218	3429.7	18604.1		11596	0	1311.62		7223.1	0	75.8859		482.358	43.3902	119.684
1985	45898.9	8476	28800		2267.12	247.145	850		1245.24	178.5	503		2934.1	142.998	905.598		41010.6	4241.46	18453.4		11108	0	1460.37		7466.16	0	92.7011		484.593	47.9655	124.357
1986	48701	9943	27000		2998.08	188.541	784		1275.67	178.9	477		3042.54	166.16	889.789		40900.9	3728.16	20452.3		10668.4	0	1599.7		7635.64	0	109.446		487.202	53.6202	129.018
1987	49651.9	8645	27900		3390.06	179.88	852		1267.86	163	498		3018.46	187.626	1006.06		41431.8	4269.45	21791.3		10367.2	0	1758.72		7912.16	0	128.638		491.699	59.0366	134.019
1988	43853.5	8218	31500		3266.8	286.098	1050		1222.55	176.7	518		2965.46	197.337	1100.55		40787.2	6371.66	23788.4		10759.5	0	2086.5		8385.37	0	152.532		498.602	62.7297	139.439
1989	39965	10080	30600		3345.77	367.56	1010		1132.55	218.9	548		2828.44	175.255	1230.86		42643.4	5627.05	24721.1		10793.8	0	2359.58		8886.33	30	179.482		505.501	64.158	145.046
1990	38510.2	10280	31050		3290.32	323.116	1360		1187.32	159	536		2719.42	146.826	1281.15		42565.1	6800.8	26409.1		10192.3	0	2458.79		9353.62	80	208.26		498.799	71.8368	150.448
1991	42867.1	8430	27900		3595.25	252.436	1320		1182.43	157	533		2619.51	158.972	1240.53		42377.2	6400.61	28265.1		9983.48	0	2469.16		9911.78	80	258.64		493.116	70.1915	155.674
1992	39921.4	7940	28350		3299.11	29.933	1610		1217.46	99	554		2436.38	116.074	1296.4		39250	6269.8	30771.2		9586.15	0	2429.26		10491	60	313.604		480.17	75.1621	161.439
1993	33350.8	8420	30600		2764.37	0	1630		1206.18	122	543		2326.74	54.7696	1260.42		40249.2	5758.53	32096.9		9352.79	0	2444.66		10959.7	0	368.123		472.625	81.8437	168.385
1994	31832.2	7070	31500		2642.18	0	1500		1217.35	153	500		2057.47	78.9337	1284.54		37022.4	7087.1	36050.6		9173.42	2.60089	2467.6		11354.1	70	428.223		478.383	80.9928	176.345
1995	27207.4	8310	32400		2802.48	11	1510		1186.02	242	443		1710.03	104.633	1404.16		35516.6	8524.43	38230.2		9109.07	19.2586	2501.55		11912.1	110	497.825		481.831	78.8739	184.367
1996	26356.3	5840	31950		3070.53	0	1570		1294.7	159	428		1520.4	91.7232	1462.53		39734.8	6926.42	39055.5		9012.08	8.16155	2465.93		12583.3	10	571.28		474.41	76.2786	191.172
1997	23078.7	6060	33580		3527.47	0	1530		1258.55	152	498		1421.89	96.1062	1499.57		39172.5	6507.63	39950		8829.91	35.4629	2357.57		13220.6	0	652.417		460.963	79.7159	188.241
1998	28026.1	2510	32850		4025.65	0	1500		1366.48	118	466		1455.4	98.2082	1492.36		38826.5	7563.36	40836.9		9003.36	4.77359	2328.3		13962.2	0	745.077		445.936	82.6644	190.564
1999	31915.5	1670	31152		4277.71	0	1570		1464.78	155	381		1490.07	119.627	1528.41		39841.1	7874.43	42363.7		9395.79	26.527	2419.49		14798.2	40	851.86		442.569	86.7647	193.941
2000	32743.7	2190	32824		4488.6	0	1370		1390.63	302	358		1614.82	66.4295	1578.73		46226.6	4199.96	42917.7		9709.49	0.451916	2495.58		15470	240	965.967		458.268	84.8536	199.171
2001	32646.8	4810	32947		3997.36	83	1210		1408.53	366.9	316		1795.39	93.4798	1473.59		45015.5	4965.13	42660.2		9762.32	0	2412.81		16323.7	410	1038.95		479.371	84.6117	205.822
2002	31592.9	5820	33360		3203.53	147	1170		1560.79	347.7	208		1756.24	70.9267	1576.81		42580.2	4473.59	43313.3		9834.01	0	2341.86		17498.4	320	1116.99		500.601	84.5995	212.38
2003	29713.3	7320	31850		3087.71	137	1070		1402.66	513.9	207		1637.54	131.17	1613.71		38083.1	6348.81	44622.6		10053.9	0	2336.22		18458.1	450	1196.66		517.582	84.2374	217.117
2004	25687.9	7140	32585		3380.66	125	1160		1401.37	525.2	191		1585.7	149.796	1600.35		37452.4	6577.02	45717.6		10141.6	0	2331.99		19596.7	460	1281.43		521.524	89.6188	219.199
2005	21197.9	9160	32144		3305.97	608	1080		1442.69	485.7	183		1578.83	113.867	1620.45		37272.7	6992.84	46360.9		10220.9	0	2356.57		20534.4	570	1361.08		522.857	91.2215	219.335
2006	19561.4	10080	32300		2425.85	953	1580		1372.17	598.4	151		1587.34	118.6	1643.47		27920.1	14995.2	48688.9		10150	2.57132	2560.42		21424.9	530	1511.02		526.249	88.0117	219.315
2007	21205.6	12800	30720		2429.64	1079	1660		1366.39	632	162		1729.48	78.2153	1639.64		26683	16568.6	49089.3		10104.8	0	2714.18		21905.6	990	1675.72		529.468	85.1441	220.72
2008	20253.9	17900	32448		2493.36	1486	1500		1388.28	682.9	159		1837.71	154.454	1580.01		27466.5	16512.7	46985.1		10245.4	3.45592	2891.41		22720.6	1210	1856.82		542.07	75.2958	224.073
2009	28826.5	19410	29425		3289.9	1227	1260		1603.33	583	138		2103.1	96.2269	1480.43		26096.6	17405.5	45306.9		10390.8	0	3056.98		23297.8	1700	2050.58		553.159	70.7919	228.797
2010	32807.8	16720	34626		3254.46	1406	1250		1527.57	762	143		2207.15	0	1538.34		19921.9	16512.6	46764.5		10078	0	3018.29		24350.8	1700	2253.53		554.797	77.228	233.637
2011	32090.7	20290	36366		2929.37	1561	1440		1449.93	942.4	153		2203.85	1.36962	1558.24		13942.6	18081.6	47899.7		10274.1	0	3079.01		25415.9	1830	2461.76		557.588	80.6811	237.466
2012	41395.5	17680	29657		3415.79	1451	1630		1579.9	911.2	164		2200.52	1.65403	1545.46		14656.3	17803.3	46481.6		10705.9	0	3137		26740.6	1730	2712.87		560.339	82.1945	239.843
2013	35706.3	14570	33573		4774.81	1305	1630		1716.94	873.3	166		2133.4	41.0504	1568.28		14710.2	17788.3	45440		10770	0	3089.25		27562	1600	2931.89		563.905	83.3246	241.089
2014	32862.9	10970	34456		5184.83	1161	1700		1892.85	779.4	173		2392.54	33.8539	1380.96		10220.9	17575.5	46590		10673.6	0	2954.48		26249.8	1780	2934.86		567.172	86.5969	242.06
2015	35320.9	9290	30975		4592.48	1029	1470		2035.43	718.7	167		2562.48	20.8912	1383.82		10308.1	18214.6	44358.8		10170.2	0	3124.86		25453.9	1670	2698.55		570.571	90.0425	243.819
2016	38134.4	8447.69	32330		2798.31	741	1580		2085.03	748.549	150		2858.28	0	1305.66		8711.2	18193	44340		10563.8	0.397534	2926.19		25739.8	1730	2848.59		573.038	92.0508	247.291
2017	57028.1	9813.07	25520		2420.13	741	1600		2133.46	750.174	145		2877.26	0	1387.97		9390.14	17026	43771.8		10598.3	0	2791.3		26899.2	1420	2621.34		570.553	92.2292	257.133

## Sheet: Fig3a_EoLLTplu50%
EoL management; lifetimes extended by 50%; unit: ktons; negative 'waste' values caused by modeled EoL outflows being smaller than reported recycling and export flows; this is just a sensitivity test - the very low values for waste of iron and steel over many years make a 50% higher lifetime for these materials seem unlikely
	Iron & steel				Aluminum				Copper				Other metals				Paper & paperboard				Glass				Plastics				Concrete, bricks, asphalt
Year	Waste	Export	Recycling		Waste	Export	Recycling		Waste	Export	Recycling		Waste	Export	Recycling		Waste	Export	Recycling		Waste	Export	Recycling		Waste	Export	Recycling		Waste	Recycling	Downcycling
1962	1130.9	4449	27000		-150.343	53.5584	152		105.937	44.2575	377		807.09	9.5306	552.813		19923.2	211.201	8681.08		9074.11	0	140.476		84.6868	0	0		30789.6	0	3658.35
1963	-3095.44	5573	30600		-141.508	56.0042	144		128.109	39.9641	383		760.425	9.27879	640.672		20639.4	141.868	9052.71		9253.48	0	139.809		131.895	0	0		34592.2	0	4066.37
1964	-8070.32	6914	34650		-140.13	54.8511	147		57.5344	87.1476	430		745.121	23.0848	680.692		21118.9	138.61	9641.54		9489.21	0	139.837		189.878	0	0		38708.3	0	4508.2
1965	-8655.17	5478	36900		-131.594	10.449	186		55.3029	76.7225	466		751.322	17.0719	716.375		22582.6	168.539	9559.57		9849.65	0	141.492		255.408	0	0		43125.9	0	4982.4
1966	-8547.28	4871	37350		-115.778	13.6531	170		111.892	24.2493	485		766.096	18.9727	732.727		24151.6	237.36	9858.3		10211.5	0	142.885		325.87	0	0		47838.1	0	5488.16
1967	-7953.94	6602	34650		-110.015	21.8105	159		137.488	68.6093	438		853.622	1.45363	692.828		27095.1	123.505	9227.06		10658.7	0	145.176		400.649	0	0		52840.7	0	6024.91
1968	-8629.15	5693	35550		-101.091	10.8009	164		71.7476	123.244	472		881.579	3.44706	690.241		28325.1	108.313	9578.63		10840.7	0	143.545		480.745	0	0		58124.5	0	6591.49
1969	-14878.9	7896	38700		-156.259	52.077	181		83.3245	84.6236	522		819.498	7.01606	773.933		28588	184.046	11141		11023.1	0	141.772		567.714	0	0		63664.9	0	7185.06
1970	-13221.6	8897	35100		-116.964	18.4231	179		179.665	76.45	457		886.087	4.60848	733.797		30465	327.575	11392.3		11400.7	0	142.341		663.345	0	0		69493.9	0	7721.54
1971	-9013.54	5263	33750		-110.885	0	196		283.064	49.6	404		891.047	31.6625	726.267		31586.1	327.967	11683.2		11626.8	0	193.05		770.076	0	0		71584.8	3115.32	9032.47
1972	-14878.8	6227	38250		-148.059	12.4629	227		306.184	38.6	416		893.509	45.2962	737.124		32110.5	315.113	12426.3		11475.6	0	237.823		891.305	0	0		73518.4	6349.03	10433.3
1973	-22110.6	9543	42300		-201.937	61.9716	240		266.386	78.3	441		797.069	80.3132	830.279		32343.3	541.205	13782.2		11464.3	0	285.01		1031.14	0	0		74266	10633.2	11911.6
1974	-20243.3	7528	43200		-169.165	4.91331	276		303.294	69.3	439		749.686	74.5617	922.246		33162.6	1098.58	14236.2		11432.8	0	331.624		1193.84	0	0		76581.7	13126.5	13454.8
1975	-10186.8	8293	33750		-187.683	9.92551	305		422.842	80.9	335		888.634	60.2846	845.522		37004.4	782.323	11871.8		11321.9	0	375.366		1383.4	0	0		79915.6	14316.9	15052.9
1976	-9806.52	6690	36900		-244.996	21.0866	371		434.859	52.5	380		813.667	61.179	978.046		34063.7	1011.37	14012.1		10965.5	0	408.747		1603.21	0	0		81448	17000.7	16700.1
1977	-6389.85	4753	37800		-321.006	10.6758	482		431.155	56.5	410		872.499	99.3902	950.494		33804.4	1238.96	14812.9		10921.9	0	452.563		1856.22	0	0		81592.3	20789.3	18397.1
1978	-9110.24	7480	40500		-413.764	92.8549	522		338.4	89.4	502		934.214	124.698	943.565		33840.8	1608.25	15256.7		11143.5	0	508.709		2145.21	0	0		80192.3	25915.7	20152.5
1979	-8045.51	9311	40500		-538.433	216.603	557		259.496	100.4	604		924.145	151.557	1016.09		33641.8	2093.4	16300.9		10583.1	0	526.129		2472.72	0	0		80568.5	29184	21982.7
1980	937.234	9572	34200		-692.739	349.156	617		270.755	116.2	613		1174.89	153.793	859.519		34402.6	2728.33	16233.9		10944.1	0	590.726		2831.7	0	8.31631		86119.8	27354.3	23910.8
1981	7607.55	5316	34650		-587.303	144.394	758		368.073	77.8	592		1287.46	115.164	886.494		35361.3	2381.12	16183.8		10949.4	0	786.917		3230.05	0	15.564		91342.8	26098.3	25964
1982	21573.9	5745	22950		-549.663	126.971	782		480.721	78.7	518		1477.96	108.261	805.608		37398.9	2066.2	15413.7		10755.3	0	969.754		3659.67	0	24.5462		93287.6	28513.2	28169.4
1983	21325.5	6238	25200		-569.766	154.979	820		623.142	46.1	449		1595.17	127.095	771.58		34592.6	3108.68	17005.2		10486.2	0	1141.41		4111.49	0	35.3712		92971.2	33679.2	30549.7
1984	19988.2	8097	27000		-493.556	120.729	825		602.869	96	461		1555.51	108.329	929.366		33556.9	3429.7	18604.1		10202.4	0	1304.79		4573.58	0	48.05		92273.3	39743.9	33118.7
1985	20024.8	8476	28800		-597.203	247.145	850		520.254	178.5	503		1639.98	142.998	905.598		34657.6	4241.46	18453.4		9914.02	0	1459.68		5032.07	0	62.479		93710.7	44144.5	35878.5
1986	22538.6	9943	27000		-423.79	188.541	784		587.415	178.9	477		1723.36	166.16	889.789		34431.4	3728.16	20452.3		9627.59	0	1605.84		5473.16	0	78.4499		94413.7	49644.4	38817.8
1987	25124.3	8645	27900		-432.595	179.88	852		622.987	163	498		1671.67	187.626	1006.06		34178.7	4269.45	21791.3		9395.07	0	1752.95		5888.04	0	95.7293		95585	54900.1	41911.8
1988	24140.3	8218	31500		-683.523	286.098	1050		628.579	176.7	518		1649.16	197.337	1100.55		32195.5	6371.66	23788.4		9443.85	0	1956.31		6278.65	0	114.21		98581.1	58411.8	45123.5
1989	25318.2	10080	30600		-667.717	367.56	1010		593.923	218.9	548		1618.84	175.255	1230.86		33929.9	5627.05	24721.1		9525.77	0	2172.8		6627.82	30	134.019		103833	59632.9	48406.3
1990	26682.6	10280	31050		-910.74	323.116	1360		701.41	159	536		1671.75	146.826	1281.15		33190.2	6800.8	26409.1		9428.36	0	2344.5		6960.8	80	155.435		102769	67071.9	51707.5
1991	33494	8430	27900		-730.957	252.436	1320		740.006	157	533		1772.46	158.972	1240.53		33687.5	6400.61	28265.1		9469.38	0	2377.95		7341.97	80	192.12		110974	65143.6	54972.7
1992	35085.1	7940	28350		-721.414	29.933	1610		808.755	99	554		1829.81	116.074	1296.4		32529	6269.8	30771.2		9440.98	0	2388.58		7751.86	60	232.19		112570	69779.9	58149.6
1993	33620	8420	30600		-624.954	0	1630		826.956	122	543		1996.13	54.7696	1260.42		33412.9	5758.53	32096.9		9441.31	0	2405.48		8206.1	0	275.634		112560	76071.6	61193.1
1994	35058.6	7070	31500		-397.059	0	1500		868.032	153	500		2016.37	78.9337	1284.54		29973.9	7087.1	36050.6		9448.9	2.60089	2424.14		8534.6	70	322.537		120286	74774.8	64069.6
1995	33677.5	8310	32400		-306.502	11	1510		864.478	242	443		1939.92	104.633	1404.16		28224.6	8524.43	38230.2		9456.98	19.2586	2447.07		8904.16	110	373.269		129563	72167	66762.2
1996	37209.8	5840	31950		-227.611	0	1570		990.812	159	428		1964.69	91.7232	1462.53		31215.3	6926.42	39055.5		9425.9	8.16155	2448.88		9435.12	10	428.466		139830	69075.3	69078.1
1997	35942.6	6060	33580		-40.5596	0	1530		956.523	152	498		1995.86	96.1062	1499.57		32154.6	6507.63	39950		9257.91	35.4629	2418.27		9904.41	0	488.768		147157	72049.5	68478.3
1998	40914	2510	32850		158.24	0	1500		1052.02	118	466		2076.84	98.2082	1492.36		31939.5	7563.36	40836.9		9180.18	4.77359	2397.73		10391.1	0	554.508		153481	74574.4	69631.7
1999	44386.7	1670	31152		280.653	0	1570		1130.59	155	381		2099.13	119.627	1528.41		32139.9	7874.43	42363.7		9162.08	26.527	2415.51		10858.2	40	625.668		159095	78234.6	70754.8
2000	43472.2	2190	32824		697.45	0	1370		1038.36	302	358		2185.85	66.4295	1578.73		37682	4199.96	42917.7		9216.43	0.451916	2442.85		11180	240	702.184		171244	75801.5	71923.4
2001	42388.2	4810	32947		1015.3	83	1210		1048.42	366.9	316		2351.53	93.4798	1473.59		38509.2	4965.13	42660.2		9240.27	0	2386.36		11588	410	744.92		182246	74954.3	73211.5
2002	42970.2	5820	33360		1255.38	147	1170		1209.56	347.7	208		2361.36	70.9267	1576.81		38684	4473.59	43313.3		9259.18	0	2329.76		12289.5	320	790.457		193432	74346	74684
2003	45226.3	7320	31850		1652.64	137	1070		1078.94	513.9	207		2356.27	131.17	1613.71		35719.8	6348.81	44622.6		9334.28	0	2293.16		12822.7	450	840.013		205218	73528.5	76392.7
2004	47007.4	7140	32585		1887.33	125	1160		1118.38	525.2	191		2442.98	149.796	1600.35		35003.2	6577.02	45717.6		9429.75	0	2263.6		13541.5	460	894.563		211406	78668.5	78375.2
2005	47690.9	9160	32144		1828.08	608	1080		1200.22	485.7	183		2548.86	113.867	1620.45		34596.4	6992.84	46360.9		9569.38	0	2249.01		14230.5	570	954.526		221534	80200.3	80656.9
2006	48663.8	10080	32300		1366.09	953	1580		1152.86	598.4	151		2607.42	118.6	1643.47		24797.9	14995.2	48688.9		9529.05	2.57132	2420.12		15084.8	530	1074.67		236762	76957.6	83256.1
2007	49265.8	12800	30720		1589.74	1079	1660		1140	632	162		2732.5	78.2153	1639.64		23406.6	16568.6	49089.3		9445.32	0	2578.98		15502.5	990	1207.08		252079	73966.7	86189.5
2008	43829.8	17900	32448		1819.79	1486	1500		1121.68	682.9	159		2789.61	154.454	1580.01		25515	16512.7	46985.1		9347.58	3.45592	2743.11		16222.7	1210	1352.63		274885	63865.7	89477.5
2009	46375.4	19410	29425		2831.25	1227	1260		1269.53	583	138		3012.34	96.2269	1480.43		25733.3	17405.5	45306.9		9217.5	0	2903.82		16731.6	1700	1511.95		292850	59040.4	93147.9
2010	44535.7	16720	34626		3182.86	1406	1250		1109.45	762	143		3104.86	0	1538.34		23340.5	16512.6	46764.5		8908.36	0	2995.45		17781.2	1700	1685.22		300335	65193.7	97236.3
2011	39518.5	20290	36366		3328.51	1561	1440		939.691	942.4	153		3124.8	1.36962	1558.24		19220.1	18081.6	47899.7		8740.01	0	3039.83		18751.8	1830	1859.63		311226	68498.7	101784
2012	48712.8	17680	29657		3671.96	1451	1630		977.103	911.2	164		3162.97	1.65403	1545.46		19844.6	17803.3	46481.6		8655.45	0	3038.35		19957.7	1730	2066.55		324474	70049.6	106833
2013	47315.6	14570	33573		4152.1	1305	1630		1026.78	873.3	166		3108.29	41.0504	1568.28		20014.9	17788.3	45440		8512.22	0	3009.32		21199.9	1600	2292.26		338540	71393.9	112418
2014	48936.9	10970	34456		4472.04	1161	1700		1124.16	779.4	173		3290.1	33.8539	1380.96		17430.9	17575.5	46590		8470.66	0	2885.05		22162.9	1780	2506.95		350929	74985.1	118560
2015	52491.1	9290	30975		5010.77	1029	1470		1198.3	718.7	167		3266.33	20.8912	1383.82		17616.3	18214.6	44358.8		8106.51	0	3071.92		23644.3	1670	2518.52		363609	78738.5	125253
2016	49894.7	8447.69	32330		5315.74	741	1580		1190.25	748.549	150		3311.14	0	1305.66		16171.9	18193	44340		8292.13	0.397534	2825.34		24777.5	1730	2748.8		378091	80929.7	132463
2017	52854.9	9813.07	25520		5374.36	741	1600		1196.31	750.174	145		3157.01	0	1387.97		16649.5	17026	43771.8		8204.97	0	2746.55		26712.5	1420	2604.06		392411	81100.4	142216

[truncated: 8 more sheets: Fig4_Sankey, Fig5_DMC, Fig6_StockScenario_Low, Fig6_StockScenario_High, Fig6_StockScenario_AddReduc, Fig6_InputsToStock, Fig7_EoLScenario, ProspectiveEoL]
